# Supplementary material for: Na3.88Mo15Se19: a novel ternary reduced molybdenum selenide containing Mo6 and Mo9 clusters
Source: Acta Crystallogr Sect E Struct Rep Online. 2013 Sep 25;69(Pt 10):i67–8. doi: 10.1107/S1600536813025907 (PMC3790336; doi:10.1107/S1600536813025907)
Supplement: Supplementary file 2 [file e-69-00i67-Isup2.hkl]

#
# h,k,l, Fc-squared, Fo-squared, sigma(Fo-squared) and status flag
#
data_I
_shelx_title '                                   import in P 63/m'
_shelx_refln_list_code          4
_shelx_F_calc_maximum     1423.39
_exptl_crystal_F_000      2637.36
_reflns_d_resolution_high  0.6197
 
loop_
 _symmetry_equiv_pos_as_xyz
 'x, y, z'
 '-x, -y, z+1/2'
 '-y, x-y, z'
 '-x+y, -x, z'
 'x-y, x, z+1/2'
 'y, -x+y, z+1/2'
 '-x, -y, -z'
 'x, y, -z-1/2'
 'y, -x+y, -z'
 'x-y, x, -z'
 '-x+y, -x, -z-1/2'
 '-y, x-y, -z-1/2'
 
_cell_length_a     9.8647
_cell_length_b     9.8647
_cell_length_c    19.5957
_cell_angle_alpha  90.000
_cell_angle_beta   90.000
_cell_angle_gamma 120.000
 
_shelx_F_squared_multiplier     1.000
 
loop_
 _refln_index_h
 _refln_index_k
 _refln_index_l
 _refln_F_squared_calc
 _refln_F_squared_meas
 _refln_F_squared_sigma
 _refln_observed_status
   0   1   0    17491.37    11782.82    665.31 o
  -1   2   0    12474.65    10257.94    293.93 o
   0   2   0     2686.65     2466.63     65.27 o
  -2   3   0     2051.79     1832.12     57.63 o
  -1   3   0     2024.97     1684.58     69.19 o
   0   3   0   311718.47   303611.34   7648.28 o
  -3   4   0    21577.98    18791.33    447.99 o
  -2   4   0   210009.00   202421.39   4315.01 o
  -1   4   0    16833.59    17356.96    426.89 o
   0   4   0     7886.74     7290.78    163.13 o
  -4   5   0    16570.86    14325.98    792.59 o
  -3   5   0    16615.42    14190.92    368.29 o
  -2   5   0    12764.42    13006.07    331.07 o
  -1   5   0    15806.80    15524.04    405.70 o
   0   5   0    18624.15    18112.54    450.28 o
  -5   6   0     3221.20     2555.20    401.62 o
  -4   6   0      981.28     1045.14     74.78 o
  -3   6   0    57136.19    59520.49   1670.80 o
  -2   6   0     1323.30     1355.59     80.13 o
  -1   6   0     3466.51     3266.71    131.77 o
   0   6   0   692756.56   766552.44  21390.71 o
  -6   7   0     5670.88     5858.84    219.92 o
  -5   7   0    79162.30    78682.87   2423.49 o
  -4   7   0      490.91      457.71     50.05 o
  -3   7   0      480.49      448.55     67.26 o
  -2   7   0   104417.27   105446.11   3176.88 o
  -1   7   0     7692.73     7105.71    253.57 o
   0   7   0    11356.19    11699.77    448.43 o
  -7   8   0    92197.44    97448.27   2736.10 o
  -6   8   0     2541.29     2604.33    109.63 o
  -5   8   0     8667.81     8489.53    281.05 o
  -4   8   0    40650.80    43708.93   1298.34 o
  -3   8   0     6481.16     7126.50    332.34 o
  -2   8   0     2466.66     2904.29    157.47 o
  -1   8   0   124751.68   129187.69   4193.87 o
   0   8   0     2587.22     2487.37    208.90 o
  -8   9   0      584.75      700.12    132.92 o
  -7   9   0     2988.46     3034.85    142.01 o
  -6   9   0     7869.39     7426.52    459.55 o
  -5   9   0    11888.71    11245.10    373.05 o
  -4   9   0     8668.47     9807.82    534.00 o
  -3   9   0     6541.33     7089.93    292.04 o
  -2   9   0     3180.26     3436.65    154.62 o
  -1   9   0      800.30      982.31    116.22 o
   0   9   0     9046.00     9893.37    435.39 o
  -9  10   0     9225.28     9796.17    412.48 o
  -8  10   0     9714.22    10333.78    434.61 o
  -7  10   0     1778.09     1991.72    130.78 o
  -6  10   0     2585.01     2340.35    392.72 o
  -5  10   0    12585.31    13474.81    446.01 o
  -4  10   0     3372.60     3417.73    172.57 o
  -3  10   0     1442.44     1896.82    147.30 o
  -2  10   0     8120.42     8938.03    325.07 o
  -1  10   0     6780.27     7441.46    303.01 o
   0  10   0    11748.89    12764.64    486.51 o
 -10  11   0    23082.87    23602.11    834.17 o
  -9  11   0      160.64       34.92    125.17 o
  -8  11   0     2028.60     2328.59    158.50 o
  -7  11   0     6358.63     7009.06    299.50 o
  -6  11   0      926.82     1098.75    125.04 o
  -5  11   0     1130.04     1210.56    155.40 o
  -4  11   0     5797.80     6002.49    250.37 o
  -3  11   0     2266.54     2467.54    168.30 o
  -2  11   0      168.27      373.42    124.93 o
  -1  11   0    23096.59    26357.28    878.10 o
   0  11   0       81.34       87.48    138.54 o
 -11  12   0      323.95      432.70    180.12 o
 -10  12   0       25.93       53.65    171.32 o
  -9  12   0     5901.36     6686.33    598.32 o
  -8  12   0     3128.41     3108.53    216.34 o
  -7  12   0     1653.90     1590.04    155.85 o
  -6  12   0    24600.16    26494.96    897.04 o
  -5  12   0     1366.00     1593.60    147.40 o
  -4  12   0     4287.78     4060.53    228.25 o
  -3  12   0     7617.67     7576.50    314.73 o
  -2  12   0       29.06      119.87    131.78 o
  -1  12   0      244.32      123.28    162.64 o
   0  12   0     6769.38     7213.69    412.85 o
 -12  13   0     1695.68     1985.11    266.86 o
 -11  13   0    21887.82    24312.51   1258.94 o
 -10  13   0      683.83      680.09    283.25 o
  -9  13   0     1155.57     1196.67    217.05 o
  -8  13   0   115193.69   133009.52   4573.90 o
  -7  13   0     3540.61     3693.20    371.98 o
  -6  13   0     2735.22     2767.12    437.14 o
  -5  13   0    85481.46    90928.45   4066.63 o
  -4  13   0     1140.14     1238.23    169.65 o
  -3  13   0      630.59      616.18    167.32 o
  -2  13   0    25343.90    25813.86   1067.87 o
  -1  13   0     2322.63     1870.98    229.74 o
   0  13   0     3477.45     3177.61    360.19 o
 -13  14   0    26481.76    29323.07   1227.11 o
 -12  14   0     2550.50     2247.20    268.77 o
 -11  14   0      100.95      -41.36    243.38 o
 -10  14   0     2321.79     2932.05    331.92 o
  -9  14   0      419.63      284.63    207.20 o
  -8  14   0      735.42      891.18    200.96 o
  -7  14   0     9101.43    10392.32    550.08 o
  -6  14   0      589.75      194.58    195.59 o
  -5  14   0      410.93      215.93    187.94 o
  -4  14   0     1856.61     1668.87    227.19 o
  -3  14   0       73.63      133.20    220.22 o
  -2  14   0     2092.42     1423.48    445.94 o
  -1  14   0    35872.23    38285.87   1587.29 o
 -12  15   0     7767.12     8999.22    908.06 o
 -11  15   0      929.73     1385.62    316.31 o
 -10  15   0      492.73      744.56    318.76 o
  -9  15   0     4970.29     5764.84    365.04 o
  -8  15   0       67.87       93.62    283.47 o
  -7  15   0       85.62      154.81    227.00 o
  -6  15   0     6579.02     6336.96    400.38 o
  -5  15   0      672.95      449.81    229.80 o
  -4  15   0     1082.51      666.05    297.86 o
  -3  15   0     6219.40     5040.90    416.04 o
   0   1   1   145406.14   110419.06   4789.63 o
  -1   2   1      136.99      222.46     13.74 o
   0   2   1        7.68      120.83     10.77 o
  -2   3   1    15902.43    14326.75    241.73 o
  -1   3   1    14796.36    13615.20    216.82 o
   0   3   1      691.29      652.96     25.26 o
  -3   4   1   103664.11    93505.70   1573.69 o
  -2   4   1     4467.10     4334.55     86.04 o
  -1   4   1    82014.65    82564.75   1398.98 o
   0   4   1     3431.65     3087.59     59.11 o
  -4   5   1      444.52      433.78     23.99 o
  -3   5   1    26346.86    25941.30    451.11 o
  -2   5   1    35413.38    32757.42    529.95 o
  -1   5   1      434.38      507.01     29.68 o
   0   5   1     4327.94     4260.15     98.20 o
  -5   6   1    26043.55    25672.70    626.87 o
  -4   6   1     6939.19     6652.15    231.03 o
  -3   6   1       16.61        6.95     29.75 o
  -2   6   1     8722.54     8523.53    150.19 o
  -1   6   1    35311.09    33300.70    673.01 o
   0   6   1      310.03      408.72     72.86 o
  -6   7   1    82296.80    85767.54   1907.33 o
  -5   7   1      139.63      332.32     48.07 o
  -4   7   1     2218.32     2175.72     64.96 o
  -3   7   1     1696.61     1644.33     64.10 o
  -2   7   1      187.18      313.40     54.90 o
  -1   7   1   112738.63   104882.08   2442.80 o
   0   7   1    60694.57    61474.88   1339.11 o
  -7   8   1       86.93       64.09     67.42 o
  -6   8   1    13520.13    12617.60    356.10 o
  -5   8   1      793.14      798.09     61.14 o
  -4   8   1     2949.39     2938.69    233.63 o
  -3   8   1      845.64      972.04     64.76 o
  -2   8   1    14000.93    14674.29    355.06 o
  -1   8   1      116.34       31.33     59.04 o
   0   8   1     1251.85     1393.62    110.54 o
  -8   9   1      863.60      893.64     90.86 o
  -7   9   1     5104.30     5065.41    146.01 o
  -6   9   1     1354.57     1220.80     87.18 o
  -5   9   1    42859.14    41864.18    926.92 o
  -4   9   1    31245.62    33662.23    688.35 o
  -3   9   1     1404.63     1222.67     81.39 o
  -2   9   1     5694.95     5706.33    172.73 o
  -1   9   1      981.35      986.77     78.15 o
   0   9   1      243.31      323.10    102.55 o
  -9  10   1    27339.15    27273.04    695.48 o
  -8  10   1      928.83      844.99     78.82 o
  -7  10   1     7023.66     7636.54    202.47 o
  -6  10   1     5473.99     4630.77    309.53 o
  -5  10   1      242.21      208.24     60.36 o
  -4  10   1     6447.92     6766.94    191.17 o
  -3  10   1     8484.40     8425.79    230.12 o
  -2  10   1      757.42      802.94     83.49 o
  -1  10   1    20596.81    21693.10    474.16 o
   0  10   1      970.14     1015.22     95.31 o
 -10  11   1        8.55      -62.56     95.70 o
  -9  11   1     1510.82     1469.71    102.37 o
  -8  11   1       60.62       39.43     71.81 o
  -7  11   1      321.00      344.39     60.02 o
  -6  11   1      550.18      689.57     74.52 o
  -5  11   1      689.12      865.59     72.22 o
  -4  11   1      410.33      452.23     97.16 o
  -3  11   1       80.78       41.13     89.65 o
  -2  11   1     1290.11     1349.80    102.27 o
  -1  11   1        9.01        7.49     96.89 o
   0  11   1     1046.40     1034.93    112.23 o
 -11  12   1      154.90       38.11    132.03 o
 -10  12   1      256.42      290.92    119.04 o
  -9  12   1      697.94      689.77    110.85 o
  -8  12   1     9674.00    10809.63    339.53 o
  -7  12   1     9240.70     9518.10    271.24 o
  -6  12   1      514.21      520.07     87.33 o
  -5  12   1     7323.80     7922.72    286.60 o
  -4  12   1    12141.50    12676.88    329.62 o
  -3  12   1      939.73      860.43     99.68 o
  -2  12   1      308.35      520.64     98.95 o
  -1  12   1      130.87      213.67    115.92 o
   0  12   1      515.02      466.45    128.79 o
 -12  13   1     5196.55     5612.51    251.03 o
 -11  13   1      273.57      414.14    177.48 o
 -10  13   1       83.51       38.47    148.44 o
  -9  13   1      796.59      943.99    142.53 o
  -8  13   1      368.68      652.77    569.21 o
  -7  13   1    12603.81    13655.72    387.06 o
  -6  13   1     9432.89    10475.91    375.30 o
  -5  13   1      501.06      620.72    256.16 o
  -4  13   1      784.26     1043.18    119.08 o
  -3  13   1      109.80      -19.37    109.81 o
  -2  13   1      311.35       43.37    144.10 o
  -1  13   1     7122.26     6693.07    303.64 o
   0  13   1     2754.27     2146.17    175.15 o
 -13  14   1      330.28       39.40    236.94 o
 -12  14   1     9692.07    10094.84    358.33 o
 -11  14   1      580.90      876.82    212.93 o
 -10  14   1      603.02      671.20    186.26 o
  -9  14   1     1913.18     2363.23    175.25 o
  -8  14   1     5161.74     6050.17    234.83 o
  -7  14   1      177.81      102.87    196.92 o
  -6  14   1     3838.66     4160.53    204.89 o
  -5  14   1     1834.21     1989.44    156.07 o
  -4  14   1      711.35      987.51    153.12 o
  -3  14   1      789.69      741.40    164.45 o
  -2  14   1    10808.05    10513.05    395.02 o
  -1  14   1      240.99      -96.22    290.69 o
 -12  15   1      251.91      -29.75    202.34 o
 -11  15   1     1528.58     1427.94    232.74 o
 -10  15   1     2757.26     2800.12    254.93 o
  -9  15   1      412.47      318.06    161.09 o
  -8  15   1      356.98      385.06    247.41 o
  -7  15   1      485.13      199.73    172.39 o
  -6  15   1      432.86      253.42    171.25 o
  -5  15   1     3722.43     3215.98    193.16 o
  -4  15   1     1410.02     1124.21    193.10 o
  -3  15   1      329.55      116.07    178.78 o
   0   1   2    64230.40    62357.41   1094.45 o
  -1   2   2     3827.65     3666.79     63.83 o
   0   2   2    21514.12    20073.39    311.77 o
  -2   3   2    52156.54    46717.22    695.86 o
  -1   3   2    45582.30    43230.82    680.88 o
   0   3   2     6910.56     6452.77    100.83 o
  -3   4   2    89367.56    79270.09   1321.65 o
  -2   4   2      340.99      461.63     18.78 o
  -1   4   2    66133.85    67724.45   1048.18 o
   0   4   2       37.60       58.15     16.46 o
  -4   5   2     1186.22     1202.69     39.88 o
  -3   5   2    73666.40    70841.17   1226.46 o
  -2   5   2    85743.45    83481.34   1473.03 o
  -1   5   2     1589.56     1303.88     61.81 o
   0   5   2     1554.93     1232.45     47.17 o
  -5   6   2    21038.13    20283.77    472.30 o
  -4   6   2     8534.69     8126.92    236.08 o
  -3   6   2     2629.04     2547.54     66.68 o
  -2   6   2    11525.81    10832.00    207.94 o
  -1   6   2    23722.53    23380.86    458.19 o
   0   6   2     8944.10     8380.82    185.78 o
  -6   7   2    61921.74    64646.17   1361.67 o
  -5   7   2     1622.64     1563.36     61.71 o
  -4   7   2      962.49     1063.91     50.40 o
  -3   7   2     1184.47     1192.90     52.53 o
  -2   7   2     1871.90     1907.96     74.15 o
  -1   7   2    84728.48    79721.93   1728.13 o
   0   7   2    56693.72    56373.61   1258.05 o
  -7   8   2     1249.99     1324.30     87.39 o
  -6   8   2    10625.30    10282.60    245.28 o
  -5   8   2    19253.77    19063.20    448.66 o
  -4   8   2      151.92      225.68     44.62 o
  -3   8   2    19244.09    19964.07    454.53 o
  -2   8   2     7766.14     8365.41    210.77 o
  -1   8   2     1376.82     1411.95     68.49 o
   0   8   2     3102.48     3143.03    121.65 o
  -8   9   2     9073.85     9313.62    268.68 o
  -7   9   2     7748.34     8027.79    227.31 o
  -6   9   2      403.29      221.95     51.73 o
  -5   9   2    52717.30    50838.59   1226.57 o
  -4   9   2    39282.11    43401.40    888.14 o
  -3   9   2      340.95      366.55     73.50 o
  -2   9   2    10606.81    10684.04    273.62 o
  -1   9   2     8080.36     8662.98    228.82 o
   0   9   2      330.34      419.02     85.89 o
  -9  10   2    24393.71    25084.16    651.04 o
  -8  10   2      105.68      177.81     71.77 o
  -7  10   2     8483.13     8797.72    279.75 o
  -6  10   2     4458.45     4023.66    252.51 o
  -5  10   2     1042.54      996.23     72.29 o
  -4  10   2     4447.43     4497.68    142.36 o
  -3  10   2    11026.67    11272.89    284.76 o
  -2  10   2       86.94       37.92     73.72 o
  -1  10   2    18274.97    19870.94    459.16 o
   0  10   2      235.79      352.30     90.62 o
 -10  11   2      420.66      480.71    108.44 o
  -9  11   2     6040.21     6359.56    222.46 o
  -8  11   2     6583.56     6755.00    226.95 o
  -7  11   2      345.31      245.97     62.82 o
  -6  11   2       26.55       38.40     61.28 o
  -5  11   2       22.10       79.57     68.03 o
  -4  11   2      280.62      445.94     88.39 o
  -3  11   2     7585.20     7200.05    224.77 o
  -2  11   2     5878.11     6437.03    189.66 o
  -1  11   2      572.02      561.81     91.51 o
   0  11   2     1726.57     1567.23    119.67 o
 -11  12   2      348.73      131.43    132.63 o
 -10  12   2     1315.78     1590.98    130.79 o
  -9  12   2       34.24       -2.60     94.68 o
  -8  12   2     5864.69     6435.41    222.11 o
  -7  12   2     8242.49     8582.79    261.20 o
  -6  12   2     1366.60     1373.62     92.61 o
  -5  12   2     7551.28     7800.92    245.25 o
  -4  12   2     8018.21     8040.29    232.42 o
  -3  12   2       41.82      184.39     96.40 o
  -2  12   2     1265.60     1391.65    115.80 o
  -1  12   2      356.59      379.06    115.15 o
   0  12   2      452.34      251.96    117.24 o
 -12  13   2     5051.50     5363.97    267.83 o
 -11  13   2      508.49      496.21    158.08 o
 -10  13   2      528.11      466.88    140.34 o
  -9  13   2      150.14      249.31    121.62 o
  -8  13   2     1413.39     1539.39    131.25 o
  -7  13   2    14160.68    15760.56    438.81 o
  -6  13   2    10412.93    10871.12    361.79 o
  -5  13   2     1121.02     1367.33    137.32 o
  -4  13   2      192.30      121.42    113.80 o
  -3  13   2      445.04      470.30    119.25 o
  -2  13   2      492.83      318.52    129.09 o
  -1  13   2     6924.45     6404.50    243.28 o
   0  13   2     1442.12      933.12    165.64 o
 -13  14   2      377.05      310.98    181.52 o
 -12  14   2     5401.45     5634.05    267.70 o
 -11  14   2      586.46      348.41    200.41 o
 -10  14   2       53.28        9.65    182.56 o
  -9  14   2      194.05      357.30    142.10 o
  -8  14   2     4442.23     4636.81    207.85 o
  -7  14   2      131.81      -49.18    160.57 o
  -6  14   2     3872.91     3982.43    254.11 o
  -5  14   2      194.47       48.49    136.22 o
  -4  14   2       63.45       58.41    122.97 o
  -3  14   2      451.19      392.99    143.11 o
  -2  14   2     6124.89     5439.04    299.47 o
  -1  14   2      507.50      420.09    169.35 o
 -12  15   2       31.20      -58.68    194.77 o
 -11  15   2     4071.25     4089.04    305.98 o
 -10  15   2     4801.95     5746.50    344.68 o
  -9  15   2        9.10     -159.63    166.94 o
  -8  15   2     2216.72     2335.10    225.33 o
  -7  15   2     2560.33     2721.95    202.32 o
  -6  15   2       12.45      352.52    174.84 o
  -5  15   2     5868.79     4696.21    389.36 o
  -4  15   2     3564.12     2738.63    273.09 o
  -3  15   2       23.05      146.60    172.83 o
   0   1   3      366.00      445.89     16.50 o
  -1   2   3      253.65      216.86     14.72 o
   0   2   3     6882.12     6267.46    109.29 o
  -2   3   3    24989.08    21226.25    372.42 o
  -1   3   3    18804.81    18104.46    273.26 o
   0   3   3       37.07       63.28     10.71 o
  -3   4   3   177326.53   165874.63   2804.99 o
  -2   4   3     6942.55     6757.33    111.91 o
  -1   4   3   142116.13   136635.67   2141.04 o
   0   4   3     1455.21     1232.68     31.81 o
  -4   5   3      743.40      652.73     27.92 o
  -3   5   3   194679.06   175430.30   2995.39 o
  -2   5   3   155626.88   162029.58   2869.23 o
  -1   5   3      578.10      529.39     28.61 o
   0   5   3    26068.29    24319.18    526.89 o
  -5   6   3    11889.18    10337.12    432.22 o
  -4   6   3     5108.44     5223.72    140.71 o
  -3   6   3      157.59      147.99     24.69 o
  -2   6   3     6949.73     6540.65    146.60 o
  -1   6   3    13276.59    12021.13    266.45 o
   0   6   3       61.71      127.30     28.85 o
  -6   7   3     9722.72     9481.20    286.77 o
  -5   7   3       68.45       31.76     39.28 o
  -4   7   3    11520.24    11102.83    306.65 o
  -3   7   3     8517.64     9296.36    220.02 o
  -2   7   3       81.78       97.71     28.88 o
  -1   7   3     8014.14     8138.22    188.94 o
   0   7   3      680.48      550.52     66.05 o
  -7   8   3       75.83      175.60     52.34 o
  -6   8   3     1180.14     1154.95     76.23 o
  -5   8   3    77816.97    81623.77   1848.18 o
  -4   8   3       75.96      230.60     46.92 o
  -3   8   3    62115.46    65708.08   1388.10 o
  -2   8   3      937.42      945.07     65.84 o
  -1   8   3       78.28      -49.98     49.98 o
   0   8   3    10737.43    11279.30    313.83 o
  -8   9   3     4043.15     4002.14    139.89 o
  -7   9   3      968.40      958.83     57.57 o
  -6   9   3      948.63      818.42     61.80 o
  -5   9   3    87218.35    88495.17   2518.61 o
  -4   9   3    70513.56    78670.38   1666.14 o
  -3   9   3      716.43      698.03     69.69 o
  -2   9   3     1262.35     1345.54     78.51 o
  -1   9   3     3304.36     3496.41    134.22 o
   0   9   3      257.04      329.43     79.81 o
  -9  10   3    35222.21    35929.88    955.81 o
  -8  10   3       70.68       85.04     83.84 o
  -7  10   3     6379.17     6134.09    292.39 o
  -6  10   3     4260.66     4039.63    179.24 o
  -5  10   3      219.59      301.13     54.94 o
  -4  10   3     3850.24     4119.55    139.69 o
  -3  10   3     8750.34     9222.93    248.39 o
  -2  10   3       67.11      188.57     76.45 o
  -1  10   3    26001.35    29037.09    632.10 o
   0  10   3    15352.45    16282.18    428.96 o
 -10  11   3      390.47      397.60    102.07 o
  -9  11   3    25396.25    27403.99    738.05 o
  -8  11   3    35462.13    39315.02   1005.25 o
  -7  11   3      425.28      522.38     72.98 o
  -6  11   3     5960.25     6130.70    195.72 o
  -5  11   3     4439.53     4657.05    160.30 o
  -4  11   3      580.64      367.18     82.45 o
  -3  11   3    48619.79    50650.58   1151.91 o
  -2  11   3    21304.49    22302.20    516.75 o
  -1  11   3      328.29      313.55     95.99 o
   0  11   3       57.97     -104.84    104.84 o
 -11  12   3      360.90      434.71    132.71 o
 -10  12   3      834.87      780.94    126.51 o
  -9  12   3       69.73      106.01     96.33 o
  -8  12   3     7024.90     7182.15    281.15 o
  -7  12   3      423.10      405.30     89.03 o
  -6  12   3       84.03      112.93     79.14 o
  -5  12   3      547.91      551.43    101.83 o
  -4  12   3     9511.33     9916.25    267.07 o
  -3  12   3       94.37      216.52     93.85 o
  -2  12   3      702.57      702.64    118.22 o
  -1  12   3      379.02      480.40    112.41 o
   0  12   3       39.57       81.31    120.07 o
 -12  13   3      274.97      136.96    139.53 o
 -11  13   3       11.59      151.26    130.80 o
 -10  13   3     1811.06     2131.58    171.85 o
  -9  13   3     1689.87     2140.38    161.97 o
  -8  13   3      156.63       29.65    121.92 o
  -7  13   3     1053.54     1212.71    118.46 o
  -6  13   3     1442.18     1479.70    119.63 o
  -5  13   3      211.51      217.84    109.15 o
  -4  13   3     1233.75     1505.90    127.54 o
  -3  13   3     2087.11     2125.59    145.69 o
  -2  13   3       15.63      239.10    136.24 o
  -1  13   3      295.13       30.13    135.34 o
   0  13   3      414.12      187.78    154.19 o
 -13  14   3      162.85       87.74    169.27 o
 -12  14   3     3900.99     4201.97    272.00 o
 -11  14   3     6122.79     5938.01    287.82 o
 -10  14   3       85.73      174.14    196.10 o
  -9  14   3     4337.30     4694.25    214.86 o
  -8  14   3       91.14      -92.84    143.78 o
  -7  14   3        6.04       41.44    158.92 o
  -6  14   3      107.30      141.55    137.12 o
  -5  14   3     5152.36     5006.62    195.77 o
  -4  14   3       85.16       74.41    121.99 o
  -3  14   3     4803.00     4326.61    195.49 o
  -2  14   3     2999.49     2588.27    198.99 o
  -1  14   3      118.75      159.96    165.94 o
 -11  15   3     1918.69     1932.18    237.91 o
 -10  15   3     4956.38     5820.86    317.59 o
  -9  15   3       56.76      144.51    189.51 o
  -8  15   3      297.58      124.64    181.25 o
  -7  15   3      232.03      -44.45    158.39 o
  -6  15   3       72.92     -126.81    187.14 o
  -5  15   3     6769.77     5525.22    290.23 o
  -4  15   3     1415.91      976.36    170.65 o
   0   0   4    39921.09    37237.38   1612.31 o
   0   1   4     6473.59     6280.09    118.57 o
  -1   2   4     2390.09     2285.84     43.29 o
   0   2   4    34385.88    33302.65    505.64 o
  -2   3   4    69806.59    63951.22   1092.41 o
  -1   3   4    50924.97    51188.82    855.44 o
   0   3   4      383.15      417.55     20.71 o
  -3   4   4    77233.09    70478.63   1274.59 o
  -2   4   4      726.41      805.26     35.01 o
  -1   4   4    67202.52    65958.82    959.51 o
   0   4   4     9950.27     8853.38    164.41 o
  -4   5   4     1686.41     1519.20     50.81 o
  -3   5   4   221482.56   202527.94   3605.99 o
  -2   5   4   161886.92   159801.78   3237.18 o
  -1   5   4     1272.93     1273.18     39.68 o
   0   5   4    47411.41    45210.53    917.51 o
  -5   6   4     1249.37     1125.47     58.30 o
  -4   6   4     1854.03     1396.10    104.62 o
  -3   6   4      223.81      211.65     46.84 o
  -2   6   4     1702.33     1787.77     53.29 o
  -1   6   4     1534.40     1423.87     46.67 o
   0   6   4     2037.03     1662.24     70.45 o
  -6   7   4     7230.88     7346.62    205.09 o
  -5   7   4     4597.06     4517.04    160.71 o
  -4   7   4     6894.08     7540.26    206.88 o
  -3   7   4     6460.66     6812.86    166.00 o
  -2   7   4     6280.26     5438.44    162.13 o
  -1   7   4     9267.06     8541.25    227.45 o
   0   7   4       99.64      200.27     44.64 o
  -7   8   4     1150.10     1381.69    114.78 o
  -6   8   4     4186.58     3965.26    175.38 o
  -5   8   4   118941.50   117816.20   3008.41 o
  -4   8   4      884.28      912.38     59.24 o
  -3   8   4    95450.05   104294.73   2329.92 o
  -2   8   4     3116.77     3049.05    108.30 o
  -1   8   4     1484.50     1254.09     81.35 o
   0   8   4    24920.24    24620.59    623.86 o
  -8   9   4     4009.35     4007.41    150.80 o
  -7   9   4      209.15      342.23     70.26 o
  -6   9   4     1585.95     1422.43    158.76 o
  -5   9   4    33621.70    33360.73    844.64 o
  -4   9   4    28566.84    31140.83    676.23 o
  -3   9   4     1220.47     1468.76    104.92 o
  -2   9   4      283.21      289.36     73.63 o
  -1   9   4     3359.25     3769.39    130.27 o
   0   9   4      534.17      512.49     83.43 o
  -9  10   4    12485.36    12791.27    369.26 o
  -8  10   4      316.43      203.79     86.67 o
  -7  10   4      473.82      346.79     62.98 o
  -6  10   4    12694.25    13221.89    424.59 o
  -5  10   4      856.05      932.18     77.41 o
  -4  10   4     9571.56    10121.11    268.38 o
  -3  10   4      621.30      610.73     81.54 o
  -2  10   4      428.73      484.12     90.05 o
  -1  10   4     9130.11    10332.93    350.03 o
   0  10   4    43387.26    47803.68   1207.25 o
 -10  11   4      667.69      280.67    174.44 o
  -9  11   4    22198.36    23262.46    596.87 o
  -8  11   4    43184.63    44139.79   1239.29 o
  -7  11   4     1772.27     1739.42    136.06 o
  -6  11   4     6117.11     5885.70    215.08 o
  -5  11   4     4569.17     4542.30    169.87 o
  -4  11   4     2317.72     2381.88    136.34 o
  -3  11   4    58624.75    60510.10   1387.91 o
  -2  11   4    17665.20    18542.57    419.43 o
  -1  11   4      727.21      844.02    144.62 o
   0  11   4     1428.67     1103.12    125.83 o
 -11  12   4      264.73      360.20    119.48 o
 -10  12   4      607.82      643.26    121.09 o
  -9  12   4      165.51        7.51    124.54 o
  -8  12   4     4529.82     4723.86    257.59 o
  -7  12   4     2311.71     2554.75    133.74 o
  -6  12   4      252.76      253.40     79.61 o
  -5  12   4     2291.83     2221.56    128.68 o
  -4  12   4     5609.96     5936.10    203.31 o
  -3  12   4      223.10      211.69    113.70 o
  -2  12   4      486.83      576.33    117.49 o
  -1  12   4      227.05      336.65    115.73 o
   0  12   4       93.65      -98.46    119.43 o
 -12  13   4      811.63      674.22    142.40 o
 -11  13   4      588.72      439.33    136.00 o
 -10  13   4     2010.42     2483.73    176.56 o
  -9  13   4      259.38      318.38    140.20 o
  -8  13   4     3612.05     3983.01    171.28 o
  -7  13   4     2062.91     2176.91    140.87 o
  -6  13   4     2337.61     2332.84    150.76 o
  -5  13   4     2764.42     2703.50    163.88 o
  -4  13   4      322.82      329.88    109.44 o
  -3  13   4     2704.38     2794.38    162.37 o
  -2  13   4      790.32      815.04    163.83 o
  -1  13   4      760.10      580.51    148.13 o
   0  13   4     1475.72     1174.50    172.17 o
 -13  14   4       34.76      272.93    190.18 o
 -12  14   4     2352.66     2597.63    215.27 o
 -11  14   4     6855.81     6834.24    314.59 o
 -10  14   4      166.47      -75.46    187.86 o
  -9  14   4     1505.90     1312.16    164.19 o
  -8  14   4      195.07       94.91    127.67 o
  -7  14   4      404.25      211.76    159.43 o
  -6  14   4      183.90      124.24    119.09 o
  -5  14   4     2008.71     2058.25    162.95 o
  -4  14   4      226.71      218.31    137.13 o
  -3  14   4     5031.62     4542.26    198.74 o
  -2  14   4     2413.21     2116.71    173.18 o
  -1  14   4       27.86      125.98    193.31 o
 -11  15   4      848.14      870.25    215.19 o
 -10  15   4      848.27      867.62    193.81 o
  -9  15   4      186.18      379.60    194.39 o
  -8  15   4      562.88      719.90    190.39 o
  -7  15   4      599.19      786.35    179.69 o
  -6  15   4      247.40      152.07    180.57 o
  -5  15   4     1106.20      925.14    172.41 o
  -4  15   4      668.51      646.98    169.13 o
   0   1   5      334.25      356.49     13.71 o
  -1   2   5   176289.88   181684.56   2775.22 o
   0   2   5    13937.95    13509.25    207.94 o
  -2   3   5    22939.69    22566.70    388.76 o
  -1   3   5    16738.00    17189.19    273.59 o
   0   3   5    17201.34    16114.96    270.20 o
  -3   4   5     7414.41     7182.18    128.34 o
  -2   4   5  1206638.13  1262445.38  22840.27 o
  -1   4   5     7927.97     7476.38    123.50 o
   0   4   5     6708.29     6594.94    141.37 o
  -4   5   5    15232.63    13856.91    416.68 o
  -3   5   5    32286.91    29420.04    594.84 o
  -2   5   5    24746.16    24610.28    480.91 o
  -1   5   5    18507.13    17330.38    377.15 o
   0   5   5    11747.33    10938.30    228.66 o
  -5   6   5      331.11      344.26     34.59 o
  -4   6   5      439.74      447.62     43.83 o
  -3   6   5    10347.84     9408.30    206.96 o
  -2   6   5      510.51      515.84     30.11 o
  -1   6   5      272.28      280.62     34.43 o
   0   6   5     5596.33     4680.58    119.69 o
  -6   7   5     7486.85     7488.27    230.37 o
  -5   7   5     1916.03     1994.48    109.28 o
  -4   7   5     4720.55     4393.00    153.62 o
  -3   7   5     6427.51     5945.98    136.49 o
  -2   7   5     2297.29     2550.99     76.43 o
  -1   7   5     8957.10     8678.34    226.61 o
   0   7   5       84.98      110.72     40.26 o
  -7   8   5     2815.37     2731.24    118.15 o
  -6   8   5     7463.53     7182.75    233.91 o
  -5   8   5    15500.92    15428.73    473.68 o
  -4   8   5   122929.81   129559.33   3030.49 o
  -3   8   5    12703.77    13728.51    357.99 o
  -2   8   5     5871.57     5924.82    174.62 o
  -1   8   5     2171.98     2261.41    110.03 o
   0   8   5     5719.77     5584.68    158.99 o
  -8   9   5      739.37      685.02    109.58 o
  -7   9   5     1350.08     1396.36     97.45 o
  -6   9   5    89309.54    89422.55   2448.07 o
  -5   9   5     1116.87     1199.14     86.20 o
  -4   9   5     1514.13     1339.44     92.76 o
  -3   9   5    65198.45    70423.86   1670.80 o
  -2   9   5     1332.60     1453.51     87.78 o
  -1   9   5      832.91      774.92     75.49 o
   0   9   5     4225.14     4880.21    183.13 o
  -9  10   5       24.02      107.25     79.44 o
  -8  10   5    35606.52    37521.23    956.32 o
  -7  10   5     2396.04     1984.29    188.90 o
  -6  10   5     4074.45     4090.07    160.00 o
  -5  10   5    16105.64    16192.39    391.38 o
  -4  10   5     3045.92     3466.46    130.33 o
  -3  10   5     2083.18     2084.51    108.52 o
  -2  10   5    30906.92    33209.86    826.34 o
  -1  10   5       24.14      -42.29     80.43 o
   0  10   5     8193.75     8303.24    290.60 o
 -10  11   5    65196.10    69367.06   1857.90 o
  -9  11   5     7668.54     8038.38    278.19 o
  -8  11   5     8867.77     9065.09    317.77 o
  -7  11   5    45648.96    50636.19   1244.99 o
  -6  11   5     3245.57     3154.48    130.41 o
  -5  11   5     2762.25     2637.70    122.41 o
  -4  11   5    57385.53    61234.34   1413.12 o
  -3  11   5    11785.48    11915.93    336.41 o
  -2  11   5     6125.37     6482.74    185.22 o
  -1  11   5    47529.84    54347.08   1377.76 o
   0  11   5     4702.40     4874.94    181.91 o
 -11  12   5      715.72      828.42    121.74 o
 -10  12   5       76.44       -3.59    108.51 o
  -9  12   5    17720.30    18390.53    578.51 o
  -8  12   5     1511.70     1398.21    113.61 o
  -7  12   5      914.52      853.19    102.24 o
  -6  12   5     7183.60     7474.49    258.30 o
  -5  12   5      706.82      770.51    108.00 o
  -4  12   5     1251.99     1269.14    114.22 o
  -3  12   5    21416.73    23284.21    557.91 o
  -2  12   5      103.07      229.03    117.13 o
  -1  12   5      747.83      671.52    125.61 o
   0  12   5     8061.88     8602.70    291.94 o
 -12  13   5      305.88      598.21    153.12 o
 -11  13   5     6302.63     5920.67    252.03 o
 -10  13   5      863.76     1016.87    219.82 o
  -9  13   5       14.98       36.02    131.21 o
  -8  13   5      575.42      474.93    115.35 o
  -7  13   5     1026.21     1058.73    137.36 o
  -6  13   5     1351.84     1399.97    137.25 o
  -5  13   5      771.37      714.83    142.51 o
  -4  13   5       16.46       58.61    117.21 o
  -3  13   5     1173.59     1079.50    134.58 o
  -2  13   5     5987.57     5602.01    216.63 o
  -1  13   5      304.61      346.24    141.46 o
   0  13   5      835.09      819.97    164.90 o
 -13  14   5     1173.82      832.08    218.77 o
 -12  14   5     1809.74     1671.15    203.36 o
 -11  14   5     3444.03     3172.29    216.30 o
 -10  14   5     1567.43     1890.40    203.46 o
  -9  14   5      438.19      708.78    161.61 o
  -8  14   5      209.04      181.50    158.64 o
  -7  14   5     5554.23     6152.91    255.99 o
  -6  14   5      256.27      218.38    134.86 o
  -5  14   5      582.70      358.77    154.21 o
  -4  14   5     1658.84     1599.73    149.99 o
  -3  14   5     2530.50     2612.67    181.34 o
  -2  14   5     2187.56     2004.45    177.74 o
  -1  14   5      856.65      737.72    177.12 o
 -11  15   5      651.92      985.46    213.96 o
 -10  15   5      140.20      158.98    209.75 o
  -9  15   5    13582.46    14841.02    637.86 o
  -8  15   5       28.32      213.70    198.46 o
  -7  15   5       20.83     -127.88    194.74 o
  -6  15   5    18046.26    16086.33    672.29 o
  -5  15   5      187.59       57.39    155.20 o
  -4  15   5      579.18      531.11    172.75 o
   0   0   6    82322.32    83685.74   2957.86 o
   0   1   6     7479.75     7173.31    140.20 o
  -1   2   6    15361.66    15309.77    251.34 o
   0   2   6    22305.09    21666.70    360.88 o
  -2   3   6    35843.95    35404.17    599.70 o
  -1   3   6    27472.46    28129.83    436.77 o
   0   3   6    13639.32    13600.88    211.78 o
  -3   4   6    20668.94    19397.13    379.71 o
  -2   4   6    67243.03    67059.53   1248.15 o
  -1   4   6    21586.63    20830.66    373.86 o
   0   4   6     4342.58     3912.71    100.10 o
  -4   5   6    11461.99    10447.27    230.90 o
  -3   5   6   101200.14    95084.10   1872.30 o
  -2   5   6    74031.09    70707.26   1455.49 o
  -1   5   6    10313.65     9990.89    227.98 o
   0   5   6    18041.05    16675.49    369.02 o
  -5   6   6      911.15      860.97     42.58 o
  -4   6   6      317.01      406.58     34.11 o
  -3   6   6     9681.85     9729.73    212.38 o
  -2   6   6      431.94      411.78     34.41 o
  -1   6   6      718.70      714.88     35.67 o
   0   6   6    10057.67     9769.98    262.75 o
  -6   7   6     7507.89     7309.07    224.54 o
  -5   7   6     5422.88     5280.03    143.44 o
  -4   7   6     2273.92     2277.28    102.66 o
  -3   7   6     2724.04     2650.68     82.76 o
  -2   7   6     4321.83     4515.26    113.16 o
  -1   7   6     9467.66     9096.41    212.97 o
   0   7   6     1493.72     1481.51     80.16 o
  -7   8   6     2569.77     2249.31    105.69 o
  -6   8   6     5384.56     4843.37    213.14 o
  -5   8   6    56238.87    57721.34   1421.09 o
  -4   8   6    18013.47    18373.80    470.37 o
  -3   8   6    46616.71    47949.81   1084.07 o
  -2   8   6     4090.93     3893.08    146.48 o
  -1   8   6     2080.14     2114.56    103.39 o
   0   8   6    12657.29    12291.84    357.85 o
  -8   9   6     2359.69     2454.41    121.70 o
  -7   9   6       71.96      114.78     77.01 o
  -6   9   6     6899.20     7185.75    317.74 o
  -5   9   6    10188.17    10216.73    293.90 o
  -4   9   6     9924.30     9522.00    238.10 o
  -3   9   6     6151.95     6253.02    183.18 o
  -2   9   6       93.77      132.64     54.00 o
  -1   9   6     2193.02     2252.49    112.54 o
   0   9   6     6994.23     7238.33    228.95 o
  -9  10   6     2322.40     2147.68    121.62 o
  -8  10   6     7799.25     8047.29    279.46 o
  -7  10   6      125.83       64.71     67.81 o
  -6  10   6     4879.30     5072.41    183.00 o
  -5  10   6     6794.36     6897.14    196.11 o
  -4  10   6     3703.02     3678.21    146.89 o
  -3  10   6      107.80      183.45     71.97 o
  -2  10   6     9226.91     9511.93    265.12 o
  -1  10   6     1704.00     1959.81    141.93 o
   0  10   6    16706.79    16759.06    432.64 o
 -10  11   6     3577.29     3265.19    266.14 o
  -9  11   6    11146.48    11151.01    339.15 o
  -8  11   6    20739.29    21738.14    632.05 o
  -7  11   6      720.34      710.87    108.69 o
  -6  11   6     2507.14     2623.58    127.30 o
  -5  11   6     1854.61     1832.93    123.22 o
  -4  11   6      978.91      799.69    148.65 o
  -3  11   6    28105.44    28618.48    682.54 o
  -2  11   6     8534.92     8730.06    260.48 o
  -1  11   6     2611.80     2637.32    224.86 o
   0  11   6      958.55     1150.33    131.41 o
 -11  12   6      233.31      219.72    118.00 o
 -10  12   6       47.53       88.49    106.41 o
  -9  12   6     2915.17     3083.81    165.34 o
  -8  12   6     1576.94     1753.37    128.02 o
  -7  12   6     2167.64     2530.21    140.35 o
  -6  12   6      728.80      645.25    134.38 o
  -5  12   6     1631.65     1568.16    113.95 o
  -4  12   6     1468.58     1872.76    149.45 o
  -3  12   6     3200.00     3300.46    159.78 o
  -2  12   6       36.26       35.26    133.36 o
  -1  12   6      313.62      209.17    121.24 o
   0  12   6      149.10      200.91    139.88 o
 -12  13   6      830.87      567.11    142.69 o
 -11  13   6      241.18      -73.67    130.91 o
 -10  13   6     1082.53     1315.99    158.27 o
  -9  13   6      144.13     -118.21    118.21 o
  -8  13   6     1616.33     1951.92    161.96 o
  -7  13   6     1818.32     2186.49    157.15 o
  -6  13   6     1539.40     1746.16    138.15 o
  -5  13   6     1878.92     1682.31    127.39 o
  -4  13   6      169.27      232.80    121.27 o
  -3  13   6     1415.72     1506.79    143.94 o
  -2  13   6      191.51      -73.96    129.16 o
  -1  13   6     1073.41      714.76    144.88 o
   0  13   6      144.65       -4.84    149.12 o
 -13  14   6     1331.93     1413.31    209.59 o
 -12  14   6     1205.80      664.60    194.26 o
 -11  14   6     3466.96     3341.48    248.30 o
 -10  14   6     1100.45     1111.17    175.57 o
  -9  14   6      772.43      933.49    144.12 o
  -8  14   6      402.99      288.03    152.57 o
  -7  14   6      435.76      533.47    145.01 o
  -6  14   6      360.09      244.52    135.60 o
  -5  14   6     1020.08      935.29    141.82 o
  -4  14   6      859.92      930.53    154.77 o
  -3  14   6     2540.32     2239.89    177.03 o
  -2  14   6     1576.68     1104.68    163.24 o
  -1  14   6     1622.53     1134.98    192.54 o
 -11  15   6      240.56       74.63    209.03 o
 -10  15   6      204.65      118.30    196.20 o
  -9  15   6     1175.09     1163.90    224.39 o
  -8  15   6      180.95       42.37    193.95 o
  -7  15   6      178.23      248.17    190.97 o
  -6  15   6     1326.14     1167.58    251.31 o
  -5  15   6      217.42      259.76    167.96 o
  -4  15   6      242.52      251.80    162.16 o
   0   1   7    14433.27    13925.33    233.62 o
  -1   2   7     5325.76     5422.33     95.96 o
   0   2   7    23985.50    24082.02    392.11 o
  -2   3   7    47043.41    45885.04    714.91 o
  -1   3   7    39483.45    39788.92    654.04 o
   0   3   7     1972.09     2002.10     46.08 o
  -3   4   7    12734.60    12439.90    263.93 o
  -2   4   7    31992.30    31970.25    603.31 o
  -1   4   7    16551.30    15959.93    309.54 o
   0   4   7     4142.42     4088.00    100.60 o
  -4   5   7      396.37      413.53     29.84 o
  -3   5   7   137492.92   128431.89   2907.55 o
  -2   5   7   101489.02   100372.99   2226.56 o
  -1   5   7      354.99      429.60     32.66 o
   0   5   7    22875.13    21816.69    484.11 o
  -5   6   7      630.28      675.27     44.74 o
  -4   6   7     3229.34     3471.64     98.06 o
  -3   6   7      583.31      579.58     41.09 o
  -2   6   7     2486.07     2745.00     77.18 o
  -1   6   7      498.76      490.50     37.36 o
   0   6   7       19.31       99.81     45.48 o
  -6   7   7    16247.92    16015.91    413.57 o
  -5   7   7      359.72      382.93     50.25 o
  -4   7   7     2719.92     2539.51     89.96 o
  -3   7   7     2844.77     2796.25     84.03 o
  -2   7   7      452.82      530.46     44.11 o
  -1   7   7    20227.33    19229.04    517.97 o
   0   7   7     9185.42     8724.86    262.42 o
  -7   8   7      214.63      128.37     53.24 o
  -6   8   7    16437.72    15942.40    388.92 o
  -5   8   7    66406.62    67173.72   1601.62 o
  -4   8   7     5234.50     4756.55    163.49 o
  -3   8   7    56692.03    57347.00   1331.02 o
  -2   8   7    12657.27    12227.64    288.60 o
  -1   8   7      170.73      158.94     45.94 o
   0   8   7    10743.81    10599.57    315.22 o
  -8   9   7     5198.81     5437.35    191.06 o
  -7   9   7      138.10       59.91     74.39 o
  -6   9   7     4685.92     4889.67    172.78 o
  -5   9   7    13050.04    14186.98    484.19 o
  -4   9   7    15511.45    16445.03    420.65 o
  -3   9   7     3418.05     3427.90    139.27 o
  -2   9   7      104.89       99.25     66.35 o
  -1   9   7     5147.69     5353.85    208.87 o
   0   9   7      286.21      348.98    113.04 o
  -9  10   7     1434.01     1298.85    109.36 o
  -8  10   7     1473.19     1559.88    106.88 o
  -7  10   7      423.95      418.68     83.31 o
  -6  10   7     5268.85     5552.48    191.61 o
  -5  10   7      308.66      318.24     73.09 o
  -4  10   7     4097.83     4212.44    171.04 o
  -3  10   7      383.51      410.04    104.05 o
  -2  10   7     1341.71     1613.28    107.36 o
  -1  10   7     1426.93     1339.49    111.22 o
   0  10   7    10999.44    11187.88    324.45 o
 -10  11   7     2696.71     2777.50    149.27 o
  -9  11   7    20108.45    20383.91    550.40 o
  -8  11   7    27509.57    29630.88    764.18 o
  -7  11   7     2046.61     2164.70    118.54 o
  -6  11   7     5812.34     5778.15    189.40 o
  -5  11   7     4257.55     4201.32    181.98 o
  -4  11   7     2606.14     2919.26    154.67 o
  -3  11   7    37352.65    38468.69   1015.81 o
  -2  11   7    14982.50    15748.82    423.03 o
  -1  11   7     1970.91     1940.54    132.84 o
   0  11   7     3438.93     3258.76    156.87 o
 -11  12   7      136.20      155.20    125.04 o
 -10  12   7       80.39      119.32    105.70 o
  -9  12   7      492.95      568.43    107.23 o
  -8  12   7     2074.60     2056.00    142.07 o
  -7  12   7     3060.09     2464.15    183.81 o
  -6  12   7      313.89      238.13    126.05 o
  -5  12   7     2235.73     2148.70    139.00 o
  -4  12   7     1563.56     1492.37    134.66 o
  -3  12   7      525.24      359.35    116.62 o
  -2  12   7       82.36      307.71    124.41 o
  -1  12   7      150.97      309.51    116.77 o
   0  12   7      209.27      238.34    133.00 o
 -12  13   7      881.12      680.67    139.33 o
 -11  13   7      145.06      454.40    147.41 o
 -10  13   7     1143.49     1182.08    141.40 o
  -9  13   7      188.57      203.91    124.87 o
  -8  13   7        9.30     -108.39    108.39 o
  -7  13   7     3637.32     3771.98    194.58 o
  -6  13   7     2986.26     2834.17    160.12 o
  -5  13   7       11.32      -95.17    131.21 o
  -4  13   7      154.17      296.85    122.73 o
  -3  13   7     1563.97     1391.60    145.22 o
  -2  13   7      135.90      134.62    133.81 o
  -1  13   7     1169.30      966.47    178.87 o
   0  13   7       21.58     -122.75    148.07 o
 -12  14   7     1272.58     1008.96    195.06 o
 -11  14   7     4860.22     4419.87    243.25 o
 -10  14   7       46.13      120.22    163.39 o
  -9  14   7     1459.29     1257.21    171.59 o
  -8  14   7     1681.74     2230.94    194.40 o
  -7  14   7      404.52      683.12    153.95 o
  -6  14   7     1664.86     1643.24    156.31 o
  -5  14   7     1928.76     1586.82    178.49 o
  -4  14   7       38.43      111.38    135.94 o
  -3  14   7     3588.77     2936.06    188.43 o
  -2  14   7     1723.52     1663.86    174.75 o
 -10  15   7      471.83      359.45    222.86 o
  -9  15   7      926.23      860.64    237.70 o
  -8  15   7      196.36     -224.61    224.61 o
  -7  15   7      170.68      157.29    223.25 o
  -6  15   7     1213.83      904.34    195.06 o
  -5  15   7      535.09      338.22    172.12 o
   0   0   8   101176.03   104546.46   3977.20 o
   0   1   8   234956.16   238414.03   3799.34 o
  -1   2   8       21.48      -14.53     14.53 o
   0   2   8     1348.44     1365.34     33.91 o
  -2   3   8    48597.64    46251.91    811.49 o
  -1   3   8    35511.27    35174.02    663.72 o
   0   3   8      978.92      905.64     38.61 o
  -3   4   8    11514.49    11222.88    225.62 o
  -2   4   8     6332.16     6264.12    148.54 o
  -1   4   8     9898.71    10003.64    217.84 o
   0   4   8     3698.20     3752.12     96.44 o
  -4   5   8     1013.12      952.36     50.02 o
  -3   5   8   107355.95   104872.21   2558.74 o
  -2   5   8    89649.72    86263.63   1814.06 o
  -1   5   8      803.44      861.51     38.08 o
   0   5   8      473.81      747.24     56.36 o
  -5   6   8    41920.57    40711.33   1129.32 o
  -4   6   8     4995.19     4418.46    153.70 o
  -3   6   8        8.57      113.02     35.86 o
  -2   6   8     3704.44     3674.92    140.50 o
  -1   6   8    57482.71    55929.75   1129.59 o
   0   6   8     4122.17     4023.90    138.15 o
  -6   7   8   147246.56   149507.17   3532.61 o
  -5   7   8     2046.49     1980.43     75.75 o
  -4   7   8     9345.94     8884.11    284.05 o
  -3   7   8     6886.57     6156.11    196.80 o
  -2   7   8     2806.52     2795.82    107.88 o
  -1   7   8   198065.17   194270.33   5017.27 o
   0   7   8   134926.81   136651.94   3003.32 o
  -7   8   8     1906.68     1756.72     99.39 o
  -6   8   8     8495.33     8447.40    271.49 o
  -5   8   8    52375.68    54903.36   1435.25 o
  -4   8   8     1726.71     1599.52     71.61 o
  -3   8   8    42032.09    43897.39   1003.15 o
  -2   8   8     9304.20     8959.35    207.12 o
  -1   8   8     2608.26     2347.21    103.53 o
   0   8   8     1099.69     1220.73     75.62 o
  -8   9   8     6701.88     6953.45    236.53 o
  -7   9   8     2372.76     2363.84    107.41 o
  -6   9   8     1552.92     1461.02     88.42 o
  -5   9   8    15636.67    16003.00    383.34 o
  -4   9   8    12651.84    12497.65    383.23 o
  -3   9   8     1144.54     1081.43     70.47 o
  -2   9   8     2946.77     2980.26    113.99 o
  -1   9   8     5108.53     5607.90    215.28 o
   0   9   8     1014.09      967.11     96.62 o
  -9  10   8     8676.08     8614.98    273.13 o
  -8  10   8      199.10       29.80     84.26 o
  -7  10   8     6567.96     7001.85    227.16 o
  -6  10   8     7819.15     7783.87    232.70 o
  -5  10   8        7.87       33.70     70.39 o
  -4  10   8     7530.39     8219.01    259.45 o
  -3  10   8     6519.67     6813.45    237.42 o
  -2  10   8      149.95      245.63     80.18 o
  -1  10   8     8063.67     7960.65    241.75 o
   0  10   8     9171.60     9244.42    287.23 o
 -10  11   8      706.13      458.17    116.99 o
  -9  11   8    10812.94    10429.13    324.21 o
  -8  11   8    21112.60    21831.42    645.08 o
  -7  11   8      642.63      708.16     88.17 o
  -6  11   8     1356.20     1280.03     94.72 o
  -5  11   8     1470.92     1461.54    126.97 o
  -4  11   8      846.97      842.52     99.95 o
  -3  11   8    28560.19    28905.18    740.45 o
  -2  11   8     7923.45     8224.58    326.52 o
  -1  11   8      571.96      291.22    115.77 o
   0  11   8      151.56      -45.05    105.87 o
 -11  12   8     2151.65     2366.32    154.27 o
 -10  12   8       53.53      151.70    104.73 o
  -9  12   8      288.84      343.25    149.97 o
  -8  12   8     3931.56     3845.02    186.71 o
  -7  12   8    22563.22    23463.80    632.08 o
  -6  12   8      260.41      481.85    116.25 o
  -5  12   8    17866.61    18471.55    690.09 o
  -4  12   8     3409.32     3523.48    163.00 o
  -3  12   8      394.42      654.87    127.37 o
  -2  12   8       46.19      167.21    110.67 o
  -1  12   8     2918.69     2744.43    164.28 o
   0  12   8      124.00      106.43    132.31 o
 -12  13   8    11278.99    11029.56    444.02 o
 -11  13   8      300.99      475.60    151.88 o
 -10  13   8      187.33      314.87    133.87 o
  -9  13   8     1495.83     1452.64    146.19 o
  -8  13   8     2140.29     1885.72    141.97 o
  -7  13   8    31666.27    35396.41    936.64 o
  -6  13   8    23541.43    25976.41    950.03 o
  -5  13   8     1567.48     1563.93    153.55 o
  -4  13   8     1195.52     1089.83    153.67 o
  -3  13   8      168.45      -34.09    128.84 o
  -2  13   8      408.61      295.29    141.84 o
  -1  13   8    15445.02    14679.34    558.24 o
   0  13   8     3066.60     2479.66    194.20 o
 -12  14   8     9910.68    10840.58    716.59 o
 -11  14   8     3066.56     2809.48    195.19 o
 -10  14   8       30.01      -27.05    167.34 o
  -9  14   8     1654.88     1843.98    162.32 o
  -8  14   8    10255.78    10233.69    358.38 o
  -7  14   8       11.67     -167.88    188.03 o
  -6  14   8     7620.98     8095.19    331.19 o
  -5  14   8     1226.23     1614.40    171.39 o
  -4  14   8       26.81       47.61    153.99 o
  -3  14   8     2378.67     1899.04    212.76 o
  -2  14   8    13495.94    12816.93    621.43 o
 -10  15   8     2671.76     2862.32    265.38 o
  -9  15   8      108.60       44.72    273.92 o
  -8  15   8     2246.24     2150.47    249.81 o
  -7  15   8     2832.84     2668.31    224.35 o
  -6  15   8      134.71      -77.80    187.51 o
  -5  15   8     3091.29     3046.04    220.66 o
   0   1   9   169241.88   173034.02   2758.94 o
  -1   2   9      825.57      973.67     28.18 o
   0   2   9     6070.81     6299.60    118.71 o
  -2   3   9     9542.45     9342.67    190.21 o
  -1   3   9     7189.95     7447.83    168.59 o
   0   3   9     3178.42     3258.44     82.64 o
  -3   4   9    46020.41    47759.01    953.76 o
  -2   4   9    21430.39    21269.43    431.67 o
  -1   4   9    41035.28    40940.54    843.62 o
   0   4   9     9283.37     8955.84    192.97 o
  -4   5   9     3386.00     3589.34    100.81 o
  -3   5   9     8853.11     8444.28    198.14 o
  -2   5   9    10389.64     9967.74    229.36 o
  -1   5   9     2582.35     2693.89     74.35 o
   0   5   9    14531.97    15194.36    314.80 o
  -5   6   9    37600.61    37739.35    916.83 o
  -4   6   9     9416.05     9668.90    237.15 o
  -3   6   9      684.07      634.66     41.12 o
  -2   6   9     8162.34     7881.50    206.34 o
  -1   6   9    51440.86    50667.44   1100.38 o
   0   6   9       39.73      183.68     82.63 o
  -6   7   9   106021.79   111804.23   2300.43 o
  -5   7   9      787.39      807.31     60.61 o
  -4   7   9    11167.48    10624.45    261.27 o
  -3   7   9     8142.00     7597.06    202.86 o
  -2   7   9      619.62      750.46     49.05 o
  -1   7   9   145343.83   145117.23   3920.55 o
   0   7   9    84023.16    83451.12   2007.08 o
  -7   8   9      354.17      369.37     67.08 o
  -6   8   9    14990.83    14178.65    415.03 o
  -5   8   9     1726.01     1726.64    100.70 o
  -4   8   9     1139.22     1146.05     71.81 o
  -3   8   9     1426.29     1607.14     93.10 o
  -2   8   9    19252.92    18750.01    400.02 o
  -1   8   9      338.45      366.65     71.04 o
   0   8   9     5886.18     5823.07    189.62 o
  -8   9   9      334.80      184.06     73.96 o
  -7   9   9     8448.80     8654.13    244.44 o
  -6   9   9     8272.81     7952.60    242.92 o
  -5   9   9    21614.09    21609.60    510.87 o
  -4   9   9    15772.45    14940.18    458.05 o
  -3   9   9     6263.15     5721.42    194.02 o
  -2   9   9     7739.50     7338.69    194.98 o
  -1   9   9      245.33      275.41     79.81 o
   0   9   9     2049.60     2134.91    119.34 o
  -9  10   9    16497.74    17106.82    475.35 o
  -8  10   9      488.16      566.60    106.71 o
  -7  10   9     4806.83     4523.05    248.99 o
  -6  10   9     7406.34     7457.79    234.98 o
  -5  10   9      457.37      517.67     79.86 o
  -4  10   9     8886.18     9163.29    282.04 o
  -3  10   9     4462.05     4361.59    154.99 o
  -2  10   9      548.16      434.09    102.62 o
  -1  10   9    13344.32    13406.54    391.51 o
   0  10   9      393.80      282.32    110.18 o
 -10  11   9     2691.65     2612.33    163.68 o
  -9  11   9     2805.47     2412.42    142.39 o
  -8  11   9     1539.92     1351.59    128.72 o
  -7  11   9     4046.95     3976.51    177.33 o
  -6  11   9     2510.83     2434.65    127.08 o
  -5  11   9     2852.48     2740.10    147.12 o
  -4  11   9     5323.79     5510.15    214.63 o
  -3  11   9     1595.57     1573.41    114.66 o
  -2  11   9     2209.48     2205.54    154.52 o
  -1  11   9     1965.82     1825.59    152.65 o
   0  11   9       98.09      184.03    123.03 o
 -11  12   9      671.88      624.37    134.36 o
 -10  12   9      247.01      220.08    124.47 o
  -9  12   9       86.28      121.68    112.89 o
  -8  12   9     8103.57     8463.06    293.98 o
  -7  12   9    14112.52    13729.25    428.01 o
  -6  12   9      968.87     1086.86    125.72 o
  -5  12   9    10724.24    10729.71    444.22 o
  -4  12   9     8752.20     8653.71    310.16 o
  -3  12   9       71.79     -115.97    115.97 o
  -2  12   9      245.39      348.78    178.58 o
  -1  12   9      612.09      714.71    136.92 o
   0  12   9      135.97      288.06    145.05 o
 -12  13   9     7177.91     6636.21    362.11 o
 -11  13   9      114.25       22.32    147.86 o
 -10  13   9      613.98      558.45    138.08 o
  -9  13   9     1721.73     2098.31    144.53 o
  -8  13   9      207.88      420.05    178.81 o
  -7  13   9    17586.18    17737.45    529.60 o
  -6  13   9    13224.37    13429.15    468.15 o
  -5  13   9      283.99      190.40    187.85 o
  -4  13   9     1757.32     1670.80    166.85 o
  -3  13   9      597.83      580.39    141.32 o
  -2  13   9      120.15      108.78    153.48 o
  -1  13   9     9834.95     8740.06    322.82 o
   0  13   9     4162.67     3604.91    240.78 o
 -12  14   9    10503.34     9804.82    644.51 o
 -11  14   9     1788.31     1581.06    210.18 o
 -10  14   9      108.63      247.84    172.88 o
  -9  14   9     2909.26     3325.70    197.71 o
  -8  14   9     7943.27     7930.84    303.57 o
  -7  14   9      389.69      323.95    157.77 o
  -6  14   9     5814.30     5981.58    315.61 o
  -5  14   9     2414.86     1955.78    188.23 o
  -4  14   9      121.49      142.43    151.15 o
  -3  14   9     2263.43     1981.52    167.31 o
  -2  14   9    13034.79    12362.36    629.51 o
  -9  15   9     1806.38     1715.00    237.70 o
  -8  15   9      233.43      128.66    204.01 o
  -7  15   9      319.29      429.66    200.33 o
  -6  15   9     2390.43     2283.05    241.55 o
   0   0  10  2026032.25  2257487.75 113922.53 o
   0   1  10    28044.11    28293.85    478.68 o
  -1   2  10     1630.29     1725.28     49.44 o
   0   2  10     5117.54     5125.43    108.91 o
  -2   3  10      412.77      416.27     30.27 o
  -1   3  10      564.66      535.51     38.83 o
   0   3  10   123009.25   127324.41   2430.55 o
  -3   4  10     1892.22     2233.45     72.58 o
  -2   4  10   131020.28   133156.03   2617.05 o
  -1   4  10     2026.42     1872.27     60.39 o
   0   4  10     5958.68     5636.18    128.64 o
  -4   5  10    12413.86    12687.30    314.52 o
  -3   5  10     1130.82     1245.53     60.87 o
  -2   5  10      959.42      980.64     42.83 o
  -1   5  10     9153.82     9451.18    212.58 o
   0   5  10    15060.01    15461.98    340.35 o
  -5   6  10     5952.54     6113.45    158.73 o
  -4   6  10     1431.92     1474.74     78.10 o
  -3   6  10    23124.16    23903.21    541.71 o
  -2   6  10     1074.53     1064.38     57.79 o
  -1   6  10     6658.16     6476.65    148.77 o
   0   6  10   306664.94   340117.19   8317.86 o
  -6   7  10    10316.09    10399.61    285.33 o
  -5   7  10    24699.11    25027.73    619.63 o
  -4   7  10     2495.80     2403.19    103.02 o
  -3   7  10     1826.79     1644.69     84.23 o
  -2   7  10    33136.80    33235.32    771.81 o
  -1   7  10    14070.47    13687.17    409.66 o
   0   7  10    15646.61    15495.08    387.95 o
  -7   8  10    37329.18    36743.93    836.60 o
  -6   8  10     2286.59     2290.37    107.54 o
  -5   8  10     1063.62     1131.65     78.75 o
  -4   8  10    31051.84    33034.75    851.93 o
  -3   8  10     1011.50      889.24     76.90 o
  -2   8  10     3013.26     2746.47    126.88 o
  -1   8  10    51125.31    53212.94   1189.22 o
   0   8  10     2587.21     2444.15    106.55 o
  -8   9  10      226.40      186.58     65.79 o
  -7   9  10     2087.43     2332.96    112.15 o
  -6   9  10     4838.12     4680.20    188.83 o
  -5   9  10     2165.86     2166.41     96.19 o
  -4   9  10     1608.99     1451.55    101.98 o
  -3   9  10     3599.81     3560.62    138.79 o
  -2   9  10     1953.88     1895.39     86.90 o
  -1   9  10      261.08      346.97     85.57 o
   0   9  10     7585.99     7971.60    270.12 o
  -9  10  10     2652.47     2591.05    121.74 o
  -8  10  10     5483.97     5580.99    313.49 o
  -7  10  10     2071.03     2141.71    128.31 o
  -6  10  10     1801.81     1625.91     94.59 o
  -5  10  10     4908.49     5083.55    185.83 o
  -4  10  10     2458.91     2483.60    128.35 o
  -3  10  10     1522.86     1449.01    104.20 o
  -2  10  10     5176.79     5566.46    218.27 o
  -1  10  10     2121.84     2043.84    131.95 o
   0  10  10     3069.64     3011.24    155.64 o
 -10  11  10    14288.01    14604.95    405.31 o
  -9  11  10      980.33     1211.21    125.45 o
  -8  11  10     1085.32     1156.74    109.49 o
  -7  11  10     2548.33     2543.54    135.94 o
  -6  11  10     1329.64     1226.70    113.57 o
  -5  11  10     1619.73     1796.38    144.20 o
  -4  11  10     2672.10     2584.77    157.14 o
  -3  11  10      803.01      673.19    130.40 o
  -2  11  10      772.65      912.97    129.96 o
  -1  11  10    13881.73    14364.25    438.87 o
   0  11  10      391.81      173.06    127.72 o
 -11  12  10      224.39      -49.33    137.48 o
 -10  12  10      124.22       69.33    130.77 o
  -9  12  10     4981.11     5028.13    214.71 o
  -8  12  10      943.04      948.12    119.69 o
  -7  12  10     2406.88     2296.21    180.00 o
  -6  12  10    10624.59    10875.86    343.97 o
  -5  12  10     1777.97     1594.43    152.87 o
  -4  12  10     1160.23      653.64    150.95 o
  -3  12  10     6073.43     5881.98    232.58 o
  -2  12  10       94.38      114.53    124.85 o
  -1  12  10      201.87      109.93    130.09 o
   0  12  10     2708.56     2856.27    240.78 o
 -12  13  10     1923.93     2193.32    217.79 o
 -11  13  10    11065.66    11820.76    397.32 o
 -10  13  10      765.16      847.61    149.50 o
  -9  13  10      510.88      388.89    154.40 o
  -8  13  10    59236.32    63292.14   1665.64 o
  -7  13  10     4462.70     4506.46    242.22 o
  -6  13  10     3395.25     3022.48    278.25 o
  -5  13  10    43885.29    44300.66   1706.87 o
  -4  13  10      572.62      375.97    148.48 o
  -3  13  10      669.97      940.64    160.31 o
  -2  13  10    12318.92    11500.76    367.53 o
  -1  13  10     2637.49     2422.81    169.89 o
   0  13  10     2952.08     2785.64    267.77 o
 -11  14  10       65.46      348.04    174.30 o
 -10  14  10     2153.19     2128.78    201.04 o
  -9  14  10       65.68      -72.73    167.65 o
  -8  14  10     1171.98     1091.87    204.57 o
  -7  14  10     3799.34     3985.39    274.53 o
  -6  14  10      855.15      798.59    193.27 o
  -5  14  10       75.08      -83.61    175.36 o
  -4  14  10     1623.36     1334.93    205.98 o
  -3  14  10       72.47      -69.31    154.49 o
  -9  15  10     3709.61     3236.24    233.47 o
  -8  15  10        9.01      221.49    207.00 o
  -7  15  10        8.55      186.12    205.71 o
  -6  15  10     4682.75     4589.66    422.08 o
   0   1  11     1435.72     1389.42     36.45 o
  -1   2  11     1120.87     1317.25     48.87 o
   0   2  11     2636.33     2447.89     64.94 o
  -2   3  11     5814.04     5968.51    136.83 o
  -1   3  11     6912.68     6891.46    154.04 o
   0   3  11     2701.32     2748.84     85.66 o
  -3   4  11    23772.72    24106.16    553.47 o
  -2   4  11   162614.27   168620.98   3377.07 o
  -1   4  11    18570.76    18275.73    391.85 o
   0   4  11       62.09      120.38     30.13 o
  -4   5  11     5068.00     5201.51    140.85 o
  -3   5  11     9439.86     9302.71    235.28 o
  -2   5  11    12929.40    12619.06    286.50 o
  -1   5  11     3730.70     3709.37     99.27 o
   0   5  11      628.23      727.34     54.70 o
  -5   6  11     3189.06     3519.20    117.42 o
  -4   6  11     4937.60     5341.85    147.99 o
  -3   6  11     4160.36     4306.90    143.00 o
  -2   6  11     6767.85     6911.16    217.99 o
  -1   6  11     2597.56     2595.04     80.12 o
   0   6  11      781.21      919.32    144.95 o
  -6   7  11     6784.27     6353.48    174.94 o
  -5   7  11     1787.48     2098.73     89.62 o
  -4   7  11      259.28      277.52     62.36 o
  -3   7  11      341.74      339.65     54.52 o
  -2   7  11     1343.54     1525.19     79.02 o
  -1   7  11     8319.90     7797.67    275.94 o
   0   7  11     2704.54     2348.78    138.02 o
  -7   8  11      349.91      188.19     80.03 o
  -6   8  11     3368.62     3329.20    109.46 o
  -5   8  11     2025.00     1811.83     98.89 o
  -4   8  11    34361.82    35822.28    821.15 o
  -3   8  11     2769.49     2886.14    111.77 o
  -2   8  11     2550.81     2428.71    108.72 o
  -1   8  11      262.52      118.65     89.90 o
   0   8  11      724.69      586.12    107.47 o
  -8   9  11     1665.97     1709.24    100.38 o
  -7   9  11     2029.06     2141.00     99.06 o
  -6   9  11    12327.64    13127.12    341.78 o
  -5   9  11    14962.45    14871.60    476.82 o
  -4   9  11    10931.66    10808.69    310.96 o
  -3   9  11     9369.70     8913.99    277.78 o
  -2   9  11     2768.29     2722.60    119.13 o
  -1   9  11     2050.74     1836.68     99.86 o
   0   9  11     2394.30     2020.44    121.59 o
  -9  10  11     9868.00     9997.49    288.58 o
  -8  10  11    10831.15    11206.67    316.21 o
  -7  10  11     3052.14     2484.76    126.83 o
  -6  10  11     1231.23      827.60     69.91 o
  -5  10  11     5873.22     5537.62    231.61 o
  -4  10  11     1281.10     1223.76    101.31 o
  -3  10  11     3923.83     3614.96    146.55 o
  -2  10  11     9865.58     9820.18    300.92 o
  -1  10  11     7264.97     7238.76    233.80 o
   0  10  11      550.60      468.54    108.76 o
 -10  11  11    10718.88    10115.97    345.68 o
  -9  11  11     1080.31      867.06    136.01 o
  -8  11  11      625.64      365.35    110.63 o
  -7  11  11     5714.74     5686.22    229.04 o
  -6  11  11      280.62      388.22    108.19 o
  -5  11  11      204.75      212.05    109.61 o
  -4  11  11     7705.41     7479.71    249.36 o
  -3  11  11      477.04      381.47    126.12 o
  -2  11  11     1371.35     1071.64    141.96 o
  -1  11  11     7828.32     7714.43    399.92 o
   0  11  11      502.32      410.08    137.73 o
 -11  12  11      234.40      161.38    148.53 o
 -10  12  11      444.89      652.41    131.93 o
  -9  12  11     4863.61     4825.20    205.43 o
  -8  12  11     2653.15     2712.42    153.48 o
  -7  12  11      772.81      647.20    123.72 o
  -6  12  11        0.23      -92.11    148.52 o
  -5  12  11      987.75      946.65    130.83 o
  -4  12  11     3518.61     3551.08    225.59 o
  -3  12  11     6664.92     6557.28    245.86 o
  -2  12  11      530.24      425.30    148.08 o
  -1  12  11      276.16      286.33    143.93 o
   0  12  11      997.25      893.23    176.99 o
 -12  13  11      345.95      153.62    187.77 o
 -11  13  11     1522.63     1568.78    184.87 o
 -10  13  11      247.97      186.91    145.46 o
  -9  13  11      171.47      326.52    141.54 o
  -8  13  11      218.84       76.01    241.90 o
  -7  13  11      871.42      771.82    217.01 o
  -6  13  11      637.50      433.98    147.97 o
  -5  13  11      291.88       67.40    332.01 o
  -4  13  11      126.26      -84.66    149.46 o
  -3  13  11      186.54      142.51    158.60 o
  -2  13  11     1296.98      973.16    162.64 o
  -1  13  11      455.65      -39.67    153.06 o
 -11  14  11      153.33      291.74    213.70 o
 -10  14  11     1372.23     1458.39    194.88 o
  -9  14  11      315.92      299.58    195.15 o
  -8  14  11      442.40      299.22    174.67 o
  -7  14  11        4.65     -107.26    207.52 o
  -6  14  11      541.43      689.98    224.40 o
  -5  14  11      396.09      715.84    198.48 o
  -4  14  11     1662.88     1373.38    207.13 o
  -3  14  11      164.01      333.31    184.27 o
   0   0  12   129967.64   129030.03   5882.56 o
   0   1  12     2735.59     3013.90     67.43 o
  -1   2  12      408.59      450.81     31.03 o
   0   2  12    13060.28    13226.58    289.14 o
  -2   3  12    13024.07    13207.75    294.70 o
  -1   3  12    16924.30    17347.38    382.77 o
   0   3  12     5679.89     5555.83    135.03 o
  -3   4  12   104870.47   106690.88   2242.40 o
  -2   4  12    14888.54    14952.42    350.68 o
  -1   4  12    78567.61    81316.03   1758.54 o
   0   4  12      124.84      227.81     41.99 o
  -4   5  12     4945.18     5120.34    146.57 o
  -3   5  12    46107.32    48224.15   1095.08 o
  -2   5  12    57381.22    56465.09   1368.65 o
  -1   5  12     3643.40     3611.08    100.56 o
   0   5  12     1546.93     1642.96     72.71 o
  -5   6  12    13126.30    14294.56    393.48 o
  -4   6  12    15884.11    16677.39    368.37 o
  -3   6  12      355.81      214.07     65.52 o
  -2   6  12    19869.15    19650.64    450.29 o
  -1   6  12     9597.86     9594.05    231.09 o
   0   6  12    20945.87    21222.54    483.38 o
  -6   7  12    10176.17    10433.88    262.59 o
  -5   7  12     3092.70     3349.00    111.83 o
  -4   7  12     2501.88     2700.34    118.43 o
  -3   7  12     2356.12     2554.25    101.05 o
  -2   7  12     4225.31     4174.96    135.98 o
  -1   7  12     9815.06     9883.51    283.81 o
   0   7  12     4033.90     4045.28    148.14 o
  -7   8  12     2971.65     3061.48    121.52 o
  -6   8  12    11185.75    11593.81    285.55 o
  -5   8  12     7841.63     8216.20    232.15 o
  -4   8  12     4657.11     4771.61    185.35 o
  -3   8  12     7607.00     7595.81    216.03 o
  -2   8  12    10071.75     9837.29    254.56 o
  -1   8  12     4070.27     4295.05    155.84 o
   0   8  12     1473.32     1528.45     98.11 o
  -8   9  12     3656.92     3412.05    132.89 o
  -7   9  12     7510.20     7517.11    218.56 o
  -6   9  12     1512.33     1449.95    100.42 o
  -5   9  12    62652.95    67080.20   1968.28 o
  -4   9  12    45699.64    47038.08   1185.30 o
  -3   9  12     1139.59      988.22     86.04 o
  -2   9  12    10294.12    10665.09    401.89 o
  -1   9  12     4075.49     4050.75    152.14 o
   0   9  12     1151.57      969.29     99.12 o
  -9  10  12    30963.58    31692.85    830.08 o
  -8  10  12      183.50      290.08     82.50 o
  -7  10  12     6995.15     6279.96    254.91 o
  -6  10  12     1692.22     1731.87    107.52 o
  -5  10  12      397.07      270.51     73.52 o
  -4  10  12     2275.23     1960.16    135.57 o
  -3  10  12     9521.28     9720.02    286.79 o
  -2  10  12      206.49      262.49    101.36 o
  -1  10  12    22643.58    21745.19    651.42 o
   0  10  12     9000.71     8924.04    292.54 o
 -10  11  12     1534.68     1195.98    137.36 o
  -9  11  12     4627.59     4502.43    217.13 o
  -8  11  12     4235.55     4005.78    209.00 o
  -7  11  12      992.84      994.18    111.72 o
  -6  11  12      461.92      428.94    119.94 o
  -5  11  12      552.13      635.54    109.89 o
  -4  11  12     1351.30     1062.52    119.84 o
  -3  11  12     4582.01     4444.38    214.31 o
  -2  11  12     6146.03     5557.49    256.63 o
  -1  11  12     1176.06      910.31    148.65 o
   0  11  12     2329.54     2631.85    209.26 o
 -11  12  12      377.64      483.57    160.03 o
 -10  12  12     1798.60     1889.85    167.04 o
  -9  12  12      681.02      512.96    125.54 o
  -8  12  12    10808.79    10720.94    405.02 o
  -7  12  12      676.21      505.94    137.10 o
  -6  12  12      270.90      114.14    174.16 o
  -5  12  12      919.08     1146.99    174.46 o
  -4  12  12    13635.91    14449.98    497.41 o
  -3  12  12      830.67      827.31    160.17 o
  -2  12  12     1730.24     1653.35    208.30 o
  -1  12  12      488.89      466.27    139.99 o
   0  12  12       22.11     -133.15    160.48 o
 -12  13  12      554.89      506.55    192.74 o
 -11  13  12     1070.18     1181.38    214.02 o
 -10  13  12      252.49      241.60    153.79 o
  -9  13  12      801.45      635.73    157.34 o
  -8  13  12     8099.64     8573.52    307.26 o
  -7  13  12     1483.73     1272.28    193.51 o
  -6  13  12     1085.55     1036.69    173.86 o
  -5  13  12     5984.32     5662.14    323.57 o
  -4  13  12      784.20      827.26    179.80 o
  -3  13  12      188.85      189.03    154.00 o
  -2  13  12     1271.13     1062.16    181.85 o
  -1  13  12      750.99      774.70    177.65 o
 -10  14  12      196.21      408.65    173.71 o
  -9  14  12      852.06     1091.48    206.32 o
  -8  14  12     1214.43     1224.92    178.77 o
  -7  14  12       14.95      -62.26    186.52 o
  -6  14  12     1615.09     1488.57    192.03 o
  -5  14  12     1009.36     1037.27    197.23 o
  -4  14  12      144.74      245.26    185.08 o
   0   1  13     1220.01     1207.10     61.54 o
  -1   2  13     3934.74     3773.17    107.63 o
   0   2  13        8.01       44.83     29.61 o
  -2   3  13     8520.29     9092.67    225.22 o
  -1   3  13     9684.56    10581.03    246.93 o
   0   3  13      585.72      530.10     43.79 o
  -3   4  13   197353.14   205211.86   4821.31 o
  -2   4  13    27947.91    28901.44    651.58 o
  -1   4  13   150689.13   156880.19   3292.23 o
   0   4  13       93.29      212.53     43.55 o
  -4   5  13     1132.57     1250.44     75.00 o
  -3   5  13   124069.73   128980.31   2862.59 o
  -2   5  13   114763.85   119350.20   2466.02 o
  -1   5  13     1007.90     1099.67     67.45 o
   0   5  13     8600.56     8811.09    240.00 o
  -5   6  13    15848.47    16706.25    397.33 o
  -4   6  13    11545.13    11228.40    336.46 o
  -3   6  13      450.60      450.32     66.25 o
  -2   6  13    15483.18    15272.83    378.12 o
  -1   6  13    15666.71    15747.92    340.20 o
   0   6  13      125.54      137.21     63.83 o
  -6   7  13    19303.24    21048.36    472.39 o
  -5   7  13       35.35      121.54     56.15 o
  -4   7  13    14404.20    16046.81    399.72 o
  -3   7  13    10767.02    11125.77    294.43 o
  -2   7  13       30.34      109.96     55.77 o
  -1   7  13    18411.94    19265.08    477.16 o
   0   7  13     2059.04     2185.08    104.08 o
  -7   8  13       24.43       75.19     72.68 o
  -6   8  13     1517.06     1661.84     96.14 o
  -5   8  13    40485.16    44361.11    968.45 o
  -4   8  13      409.50      463.68     74.27 o
  -3   8  13    30638.35    30743.42    766.78 o
  -2   8  13     1161.75     1201.99     81.90 o
  -1   8  13       31.46       -4.99     63.80 o
   0   8  13     2930.23     2666.35    108.21 o
  -8   9  13     1202.18     1054.33     94.45 o
  -7   9  13     3038.50     2625.20    117.05 o
  -6   9  13     4940.70     4739.27    239.31 o
  -5   9  13   114516.86   120120.05   3103.18 o
  -4   9  13    86805.05    86055.41   2336.48 o
  -3   9  13     3667.88     3643.45    135.33 o
  -2   9  13     4154.57     3997.79    152.88 o
  -1   9  13      918.07      872.17     93.31 o
   0   9  13      634.30      546.20    102.14 o
  -9  10  13    56704.61    59280.84   1654.39 o
  -8  10  13       41.57      -17.49     83.12 o
  -7  10  13    14344.12    13844.64    398.39 o
  -6  10  13     1075.59      870.79     92.40 o
  -5  10  13      559.45      607.98     88.46 o
  -4  10  13     1206.91     1052.64    100.95 o
  -3  10  13    19468.01    19772.64    563.94 o
  -2  10  13       34.09      -96.01     96.01 o
  -1  10  13    41400.98    41134.73   1267.65 o
   0  10  13     8920.84     8694.31    277.57 o
 -10  11  13     2276.51     2375.06    161.63 o
  -9  11  13    17755.91    17961.96    527.43 o
  -8  11  13    23827.51    23663.80    641.71 o
  -7  11  13     2263.70     2423.95    146.84 o
  -6  11  13     2623.76     2554.05    146.79 o
  -5  11  13     2420.80     2425.83    151.10 o
  -4  11  13     2986.87     3114.56    162.47 o
  -3  11  13    32068.67    34733.21   1038.83 o
  -2  11  13    17260.06    17997.04    562.41 o
  -1  11  13     1698.32     2004.17    216.45 o
   0  11  13     1908.32     1840.62    174.41 o
 -11  12  13      662.06      558.14    174.18 o
 -10  12  13     2473.70     2569.21    173.30 o
  -9  12  13      313.84      261.09    145.60 o
  -8  12  13    14456.71    14157.04    426.26 o
  -7  12  13     1301.65     1529.89    167.11 o
  -6  12  13      550.23      336.09    184.74 o
  -5  12  13     1774.53     1757.11    193.51 o
  -4  12  13    19738.07    21089.40    685.33 o
  -3  12  13      382.21      351.78    152.15 o
  -2  12  13     2165.81     2082.94    189.93 o
  -1  12  13      888.91      795.66    154.20 o
   0  12  13        0.75      319.13    180.66 o
 -12  13  13      468.30      515.96    244.34 o
 -11  13  13       26.50      243.88    207.15 o
 -10  13  13     1963.23     2274.45    196.10 o
  -9  13  13     1201.33     1273.71    216.84 o
  -8  13  13      197.83       97.00    169.88 o
  -7  13  13      549.88      665.97    164.44 o
  -6  13  13      661.36      954.03    178.96 o
  -5  13  13      268.31      168.62    175.43 o
  -4  13  13      902.91      934.38    192.73 o
  -3  13  13     1686.24     1387.23    187.24 o
  -2  13  13       19.54       80.10    190.05 o
  -1  13  13      634.87      210.04    174.96 o
 -10  14  13      268.98      355.87    196.88 o
  -9  14  13     3364.78     2990.66    232.48 o
  -8  14  13      308.13      356.17    191.94 o
  -7  14  13      105.12      220.74    193.71 o
  -6  14  13      345.23      282.02    193.80 o
  -5  14  13     4053.36     4356.93    263.84 o
  -4  14  13      237.76      333.94    195.31 o
   0   0  14    12124.19    12440.34    607.83 o
   0   1  14     2285.00     2318.73     78.06 o
  -1   2  14     3696.70     3510.47    107.66 o
   0   2  14    15755.83    14976.99    343.51 o
  -2   3  14    13885.89    14133.42    353.03 o
  -1   3  14    10220.80    11272.53    264.08 o
   0   3  14     3970.21     4028.94    111.11 o
  -3   4  14    40418.43    41773.98   1004.85 o
  -2   4  14    15490.92    15945.08    413.84 o
  -1   4  14    31489.73    32735.73    750.57 o
   0   4  14     1662.16     1666.20     73.72 o
  -4   5  14     7590.38     7891.24    216.67 o
  -3   5  14    71403.79    74446.40   1805.92 o
  -2   5  14    52669.59    53530.96   1204.48 o
  -1   5  14     6237.25     5940.03    164.92 o
   0   5  14    39944.59    41661.98   1005.24 o
  -5   6  14     4383.76     4154.38    154.35 o
  -4   6  14     1978.65     2001.49    121.70 o
  -3   6  14     5139.44     5418.70    178.02 o
  -2   6  14     1692.86     1626.12     67.18 o
  -1   6  14     6010.71     5654.51    160.10 o
   0   6  14      794.01      991.27     78.55 o
  -6   7  14       70.89      148.78     71.55 o
  -5   7  14     1782.72     1971.25    100.51 o
  -4   7  14     5247.62     5721.41    177.76 o
  -3   7  14     4125.32     4161.92    154.52 o
  -2   7  14     1870.92     1861.64    108.45 o
  -1   7  14       54.54      120.90     59.24 o
   0   7  14     3271.33     3574.43    135.87 o
  -7   8  14      458.36      466.38     77.20 o
  -6   8  14     1713.94     1754.28     95.35 o
  -5   8  14    46446.25    48850.03   1202.60 o
  -4   8  14     6906.21     6846.08    200.90 o
  -3   8  14    38555.69    38310.99    978.26 o
  -2   8  14     1417.50     1413.57    109.66 o
  -1   8  14      459.69      376.12     80.81 o
   0   8  14    17951.16    17686.18    446.56 o
  -8   9  14      571.19      695.43     92.89 o
  -7   9  14      802.74      676.56     85.39 o
  -6   9  14     5184.72     5434.08    181.19 o
  -5   9  14    24343.79    26233.83    862.12 o
  -4   9  14    18422.82    17939.54    630.05 o
  -3   9  14     4528.05     4192.91    162.36 o
  -2   9  14      833.62      809.68    107.61 o
  -1   9  14      499.14      527.66     81.02 o
   0   9  14     3119.52     2876.06    130.76 o
  -9  10  14    12183.74    12778.10    385.44 o
  -8  10  14      475.44      318.33     93.99 o
  -7  10  14     1041.75      962.08     99.59 o
  -6  10  14     3980.11     3999.05    171.06 o
  -5  10  14       12.69      -41.30     85.11 o
  -4  10  14     2904.13     2424.35    146.36 o
  -3  10  14     1423.35     1195.46    116.22 o
  -2  10  14      416.50      405.54    112.90 o
  -1  10  14     9095.41     8601.69    372.39 o
   0  10  14    16921.84    16873.83    460.05 o
 -10  11  14     1567.88     1377.03    230.26 o
  -9  11  14     8950.74     9091.52    288.93 o
  -8  11  14    17690.79    17754.46    452.83 o
  -7  11  14     2750.34     2628.30    137.34 o
  -6  11  14     5620.96     6200.29    233.41 o
  -5  11  14     4223.50     3828.92    188.94 o
  -4  11  14     3522.78     3264.18    181.22 o
  -3  11  14    23890.61    24893.76    663.69 o
  -2  11  14     7925.79     7797.63    358.04 o
  -1  11  14     1409.59     1213.74    165.76 o
   0  11  14     1277.40     1306.32    214.23 o
 -11  12  14       60.73      311.30    187.04 o
 -10  12  14     1064.80     1305.15    165.99 o
  -9  12  14     1079.83      932.99    160.01 o
  -8  12  14     3622.05     3600.25    189.24 o
  -7  12  14      279.75      466.23    149.84 o
  -6  12  14      184.54      117.04    143.85 o
  -5  12  14      379.47      474.05    174.64 o
  -4  12  14     4924.10     5019.81    270.93 o
  -3  12  14     1238.73      978.00    173.30 o
  -2  12  14      808.42      708.83    168.32 o
  -1  12  14       73.37       80.42    172.11 o
   0  12  14       60.27      270.25    211.16 o
 -11  13  14      543.18      621.42    214.43 o
 -10  13  14     1314.09     1249.93    182.68 o
  -9  13  14      152.72       14.53    176.35 o
  -8  13  14     2815.93     3415.70    225.74 o
  -7  13  14     1519.72     1240.62    183.43 o
  -6  13  14     2014.87     1927.75    246.81 o
  -5  13  14     2060.61     2081.33    195.93 o
  -4  13  14      113.77      237.42    179.14 o
  -3  13  14     1795.46     1781.04    237.74 o
  -2  13  14      658.64      401.52    216.92 o
  -9  14  14      641.80      297.86    187.37 o
  -8  14  14      173.54      259.67    222.72 o
  -7  14  14      425.08      366.21    208.24 o
  -6  14  14      145.92      397.30    195.81 o
  -5  14  14      702.75      250.81    205.14 o
   0   1  15     1037.89     1165.47     53.96 o
  -1   2  15    64055.22    66731.39   1621.92 o
   0   2  15        1.28       30.82     39.27 o
  -2   3  15     4227.92     4409.01    132.04 o
  -1   3  15     5750.13     6104.07    174.17 o
   0   3  15     1866.70     1949.99     94.46 o
  -3   4  15    13089.61    13442.72    318.82 o
  -2   4  15   277142.31   292837.59   7190.25 o
  -1   4  15     9546.81     9090.09    292.75 o
   0   4  15       84.07      161.35     39.45 o
  -4   5  15     6432.39     7007.21    202.24 o
  -3   5  15     6947.35     7377.20    211.47 o
  -2   5  15     7508.85     8113.71    224.14 o
  -1   5  15     8617.95     8857.37    264.97 o
   0   5  15     2804.38     2714.35     99.67 o
  -5   6  15     1562.97     1491.04     80.24 o
  -4   6  15     2587.28     2664.96    117.52 o
  -3   6  15     1100.40     1193.45     89.18 o
  -2   6  15     2358.12     2424.97     92.35 o
  -1   6  15     1810.67     1809.26     90.83 o
   0   6  15     2101.65     2174.36    116.96 o
  -6   7  15      361.99      334.77     78.77 o
  -5   7  15      892.14     1246.85     90.78 o
  -4   7  15     2961.60     3174.21    141.40 o
  -3   7  15     2238.39     2255.39    112.01 o
  -2   7  15     1124.52     1171.02     93.40 o
  -1   7  15      464.11      460.53     72.58 o
   0   7  15     2180.66     2348.49    113.36 o
  -7   8  15     1061.29      834.15     92.92 o
  -6   8  15       20.99      106.08     74.63 o
  -5   8  15     1959.38     1716.85    151.43 o
  -4   8  15    32848.95    33425.49    780.99 o
  -3   8  15     1506.80     1255.99    119.23 o
  -2   8  15       19.67       56.57     78.94 o
  -1   8  15      872.50      838.85     80.08 o
   0   8  15     1678.70     1656.36    113.83 o
  -8   9  15      304.15      235.36     89.22 o
  -7   9  15     1796.26     1897.81    127.30 o
  -6   9  15    21377.20    22437.97    645.32 o
  -5   9  15    11197.75    11605.05    408.47 o
  -4   9  15     8175.69     8078.79    277.46 o
  -3   9  15    15624.94    14279.79    455.97 o
  -2   9  15     1388.68     1251.66    110.79 o
  -1   9  15      245.03      246.77    109.36 o
   0   9  15      226.45      144.60     94.11 o
  -9  10  15     5610.47     5585.70    212.11 o
  -8  10  15    10723.49    11526.98    331.69 o
  -7  10  15     1004.57      997.50    102.92 o
  -6  10  15      229.81      120.35     95.42 o
  -5  10  15     3578.92     3707.30    166.92 o
  -4  10  15      199.81       41.45     89.27 o
  -3  10  15     1372.65     1297.73    124.01 o
  -2  10  15     9027.99     8674.62    268.77 o
  -1  10  15     4278.30     4139.01    190.25 o
   0  10  15     1620.84     1047.39    132.78 o
 -10  11  15    18879.57    18929.27    756.62 o
  -9  11  15     3287.95     3544.54    206.02 o
  -8  11  15     2122.46     1915.37    141.55 o
  -7  11  15    12782.56    13096.60    392.57 o
  -6  11  15      799.40      682.57    140.45 o
  -5  11  15      582.98      550.29    130.76 o
  -4  11  15    15300.00    15294.31    505.91 o
  -3  11  15     2906.56     2809.27    203.92 o
  -2  11  15     3772.70     3544.43    278.43 o
  -1  11  15    13785.01    14799.80    592.76 o
   0  11  15      178.52      339.80    172.13 o
 -11  12  15      649.75      390.82    212.93 o
 -10  12  15      792.82      708.23    189.95 o
  -9  12  15     6064.17     6008.06    277.55 o
  -8  12  15     1690.42     1960.84    188.15 o
  -7  12  15      181.38      156.91    148.05 o
  -6  12  15     2906.17     2832.72    239.69 o
  -5  12  15      241.37      116.29    159.26 o
  -4  12  15     2177.76     2111.13    226.96 o
  -3  12  15     6786.69     6443.40    322.83 o
  -2  12  15      591.37      552.72    197.01 o
  -1  12  15      538.75      350.68    169.57 o
   0  12  15     4200.56     3685.22    252.03 o
 -11  13  15     2466.10     1816.51    284.71 o
 -10  13  15      377.05      234.29    188.36 o
  -9  13  15      122.46       69.47    207.43 o
  -8  13  15      518.83      399.52    206.78 o
  -7  13  15      849.14      575.66    172.06 o
  -6  13  15      892.61      979.33    221.60 o
  -5  13  15      701.36      824.68    194.56 o
  -4  13  15      140.23      -42.12    210.48 o
  -3  13  15      421.01      288.13    207.37 o
  -2  13  15     2543.52     2213.42    300.02 o
  -7  14  15     2737.74     2535.53    267.50 o
   0   0  16   311610.09   330766.19  24419.24 o
   0   1  16      764.31      850.61     55.21 o
  -1   2  16    14628.67    14240.37    370.19 o
   0   2  16     3437.56     3325.96    131.22 o
  -2   3  16     3327.06     3105.92    108.53 o
  -1   3  16     3974.94     4210.72    133.49 o
   0   3  16    13624.57    14204.04    373.99 o
  -3   4  16     2130.45     1946.83     94.94 o
  -2   4  16   146094.61   156184.70   3636.83 o
  -1   4  16     2086.56     2161.06     86.71 o
   0   4  16       15.80       79.15     45.36 o
  -4   5  16    29493.91    31136.47    727.47 o
  -3   5  16     4639.49     4895.99    146.14 o
  -2   5  16     4390.48     4493.75    143.81 o
  -1   5  16    23980.96    24433.59    569.73 o
   0   5  16      830.96      759.93     66.91 o
  -5   6  16      639.64      704.26     81.55 o
  -4   6  16      656.65      703.06     75.31 o
  -3   6  16    18212.94    18717.77    475.99 o
  -2   6  16      502.57      467.72     61.20 o
  -1   6  16      475.32      534.98     63.04 o
   0   6  16    55195.88    60396.41   1531.21 o
  -6   7  16     1242.41     1328.70    107.72 o
  -5   7  16     9365.32    10135.76    295.70 o
  -4   7  16      677.03      771.04     95.39 o
  -3   7  16      749.44      730.07     88.50 o
  -2   7  16     8211.88     8461.31    266.63 o
  -1   7  16     1468.58     1337.03     83.98 o
   0   7  16      703.24      819.57    141.19 o
  -7   8  16     8734.80     8972.21    290.05 o
  -6   8  16     3161.63     3259.08    145.74 o
  -5   8  16     3262.27     3260.62    132.43 o
  -4   8  16    48901.61    50894.61   1231.85 o
  -3   8  16     3591.37     3285.16    188.93 o
  -2   8  16     2328.56     2223.38    131.74 o
  -1   8  16    10602.26    11485.36    334.33 o
   0   8  16     1905.20     1941.73    134.93 o
  -8   9  16      472.77      545.91     95.48 o
  -7   9  16        7.66      173.60     85.88 o
  -6   9  16    22987.80    24517.43    586.78 o
  -5   9  16      781.95      733.66    109.29 o
  -4   9  16      862.46     1029.05    110.81 o
  -3   9  16    19185.63    18054.58    581.44 o
  -2   9  16        7.00      130.41     98.36 o
  -1   9  16      615.22      587.36    115.97 o
   0   9  16    20130.15    21138.63    600.46 o
  -9  10  16      678.55      474.25    105.58 o
  -8  10  16    12752.31    12337.88    377.86 o
  -7  10  16      613.21      452.18     98.38 o
  -6  10  16       13.62      112.36    107.11 o
  -5  10  16     7570.43     7452.01    338.99 o
  -4  10  16       11.06       78.69    103.67 o
  -3  10  16      750.08      605.68    139.17 o
  -2  10  16    15037.69    15037.38    463.74 o
  -1  10  16      585.89      695.81    125.35 o
   0  10  16       36.88      -37.30    121.04 o
 -10  11  16    11800.45    11910.16    491.98 o
  -9  11  16      923.73      828.17    138.59 o
  -8  11  16     1152.83      921.01    143.87 o
  -7  11  16     5358.87     4607.18    228.00 o
  -6  11  16      292.18      330.06    124.66 o
  -5  11  16      215.70      281.08    144.80 o
  -4  11  16     7320.71     7314.25    304.82 o
  -3  11  16     1495.72     1026.43    154.05 o
  -2  11  16      680.08      682.46    144.15 o
  -1  11  16     8610.77     7237.51    451.48 o
   0  11  16      448.10       91.73    216.36 o
 -11  12  16      233.37       47.88    187.18 o
 -10  12  16      140.47      189.04    200.30 o
  -9  12  16     7818.96     7795.38    317.51 o
  -8  12  16      654.22      732.87    168.06 o
  -7  12  16      991.29      764.16    171.46 o
  -6  12  16     2482.61     2162.43    195.66 o
  -5  12  16      886.22      633.78    179.59 o
  -4  12  16      723.22      528.43    192.84 o
  -3  12  16     9141.86     9507.05    482.52 o
  -2  12  16      136.32      124.02    178.03 o
  -1  12  16      251.99      -31.80    204.82 o
 -10  13  16      226.46       61.70    218.99 o
  -9  13  16      119.71      306.08    211.76 o
  -8  13  16    14120.36    13994.20    593.60 o
  -7  13  16      575.38      269.91    216.56 o
  -6  13  16      421.79      333.81    218.88 o
  -5  13  16    10997.43    10066.06    704.58 o
  -4  13  16       87.41     -124.00    207.52 o
  -3  13  16      268.19      139.39    200.75 o
   0   1  17    51821.92    52720.03   1511.85 o
  -1   2  17    11743.40    11360.50    313.73 o
   0   2  17     1886.63     1667.66    118.37 o
  -2   3  17     8667.00     9064.77    240.37 o
  -1   3  17     8132.77     8336.96    245.19 o
   0   3  17     1631.60     1544.13     80.71 o
  -3   4  17     8033.72     8050.59    248.10 o
  -2   4  17    43915.94    46421.71   1076.07 o
  -1   4  17     5908.65     6301.16    184.03 o
   0   4  17      800.61      890.60     74.67 o
  -4   5  17      803.72      931.29     72.17 o
  -3   5  17    33350.70    35963.88    858.31 o
  -2   5  17    28553.15    30635.62    701.29 o
  -1   5  17      993.87     1060.01     88.69 o
   0   5  17     1351.44     1428.23     76.10 o
  -5   6  17     7377.83     7943.81    219.64 o
  -4   6  17      486.96      342.74     77.92 o
  -3   6  17      509.82      629.31     92.31 o
  -2   6  17      596.08      612.68     60.34 o
  -1   6  17     9241.84     9261.24    278.00 o
   0   6  17      104.14      214.92     79.64 o
  -6   7  17    42232.97    43252.26   1073.19 o
  -5   7  17      423.18      437.42     80.06 o
  -4   7  17     1014.22     1228.63    100.39 o
  -3   7  17      743.01      605.52     91.15 o
  -2   7  17      574.36      629.78     72.63 o
  -1   7  17    55869.08    60639.78   1565.27 o
   0   7  17    33266.30    33488.50    844.08 o
  -7   8  17      162.13      246.20     84.20 o
  -6   8  17    17312.63    18531.66    456.02 o
  -5   8  17    15933.49    16916.00    449.12 o
  -4   8  17     3867.22     4171.29    170.00 o
  -3   8  17    14502.04    15116.99    417.02 o
  -2   8  17    16070.45    15938.54    583.33 o
  -1   8  17      126.37      182.51     73.91 o
   0   8  17     1819.76     1789.06    119.08 o
  -8   9  17      851.22      833.55    103.54 o
  -7   9  17      424.97      403.31    105.96 o
  -6   9  17     8447.07     9459.29    277.75 o
  -5   9  17     4368.42     4338.54    162.81 o
  -4   9  17     4097.13     4131.09    191.87 o
  -3   9  17     6204.65     6219.88    241.30 o
  -2   9  17      340.50      301.46     88.96 o
  -1   9  17     1091.06      908.69    134.99 o
   0   9  17      380.64      297.80    114.35 o
  -9  10  17     3166.76     3270.53    182.19 o
  -8  10  17     1012.52      874.20    120.36 o
  -7  10  17     1926.40     1705.82    115.04 o
  -6  10  17     1460.62     1589.10    142.13 o
  -5  10  17      425.41      425.57    117.44 o
  -4  10  17     1274.53     1346.23    144.03 o
  -3  10  17     2626.10     2258.94    162.16 o
  -2  10  17      877.54      538.01    145.87 o
  -1  10  17     2324.38     2212.71    204.45 o
   0  10  17     1543.96     1454.76    155.15 o
 -10  11  17     4724.78     5482.79    287.86 o
  -9  11  17     6673.54     7249.49    332.94 o
  -8  11  17     8147.55     7448.25    417.81 o
  -7  11  17     3983.49     4402.60    208.77 o
  -6  11  17     1354.61     1592.50    163.41 o
  -5  11  17      993.33     1124.77    170.26 o
  -4  11  17     5016.98     5699.30    276.74 o
  -3  11  17    10961.26    11479.44    405.95 o
  -2  11  17     4883.31     4940.63    268.45 o
  -1  11  17     3444.79     3226.81    215.71 o
   0  11  17     3698.51     3604.26    323.24 o
 -11  12  17      341.52      200.47    249.30 o
 -10  12  17      279.15      245.30    207.04 o
  -9  12  17      925.37     1136.26    170.79 o
  -8  12  17     6815.40     6637.97    280.77 o
  -7  12  17     7379.59     7506.06    305.38 o
  -6  12  17     1068.66     1163.38    192.36 o
  -5  12  17     5402.33     4756.52    244.14 o
  -4  12  17     6502.26     6482.32    284.35 o
  -3  12  17      884.93      735.24    194.87 o
  -2  12  17      311.41      217.13    190.26 o
  -1  12  17      367.07      419.61    252.95 o
  -9  13  17      396.82      397.63    232.12 o
  -8  13  17       13.47      136.09    198.40 o
  -7  13  17     7619.00     7908.27    403.05 o
  -6  13  17     5560.13     4240.86    365.96 o
  -5  13  17       18.40      338.44    219.37 o
  -4  13  17      309.21      530.96    216.04 o
   0   0  18    47168.83    50949.71   3950.39 o
   0   1  18   129410.06   130317.03   3584.27 o
  -1   2  18      274.01      224.90     61.52 o
   0   2  18       81.83      190.49     73.57 o
  -2   3  18    11262.61    11457.33    345.40 o
  -1   3  18     8434.00     8839.26    254.10 o
   0   3  18     3049.99     3307.04    142.24 o
  -3   4  18     4853.19     4944.98    176.53 o
  -2   4  18     2659.63     2874.47    111.82 o
  -1   4  18     6363.04     6489.45    199.15 o
   0   4  18     9295.40    10277.89    272.68 o
  -4   5  18      594.14      695.37     73.99 o
  -3   5  18    40233.39    42852.70   1016.66 o
  -2   5  18    32713.11    33689.12    763.26 o
  -1   5  18      459.69      438.76     75.63 o
   0   5  18     1124.35     1006.05     73.71 o
  -5   6  18    30040.24    32492.06    750.22 o
  -4   6  18     7717.95     8454.15    244.25 o
  -3   6  18      452.20      361.34     97.50 o
  -2   6  18     6201.73     6172.61    195.42 o
  -1   6  18    40276.06    41095.46   1068.49 o
   0   6  18     3443.32     3483.25    129.08 o
  -6   7  18   101307.98   107982.47   2348.04 o
  -5   7  18     1554.13     1660.98    112.83 o
  -4   7  18    10660.70    11146.75    351.70 o
  -3   7  18     8515.98     8602.27    263.79 o
  -2   7  18     2074.24     2174.56    130.15 o
  -1   7  18   133025.05   152077.81   3758.73 o
   0   7  18    93562.31   102233.64   2325.64 o
  -7   8  18     1403.43     1102.81    108.29 o
  -6   8  18     6481.86     6580.52    218.06 o
  -5   8  18    24264.37    26808.46    655.84 o
  -4   8  18      524.92      362.77    102.48 o
  -3   8  18    19279.04    19507.62    575.56 o
  -2   8  18     8271.26     8322.72    362.55 o
  -1   8  18     1919.94     2099.97    144.16 o
   0   8  18      244.81      200.92     91.09 o
  -8   9  18     1342.74     1357.05    133.65 o
  -7   9  18     1530.75     1746.24    131.47 o
  -6   9  18      470.74      630.09    129.00 o
  -5   9  18     3688.36     3758.73    157.67 o
  -4   9  18     2834.67     2899.63    154.99 o
  -3   9  18      400.98      325.57    174.00 o
  -2   9  18     1133.69      885.64    135.62 o
  -1   9  18      982.00      749.66    129.49 o
   0   9  18      200.70      268.34    112.73 o
  -9  10  18     4369.33     4056.57    195.92 o
  -8  10  18      767.04      969.78    143.37 o
  -7  10  18     4698.19     4491.80    210.69 o
  -6  10  18     4171.74     4153.85    197.63 o
  -5  10  18      474.55      358.49    115.37 o
  -4  10  18     5066.85     5307.68    220.12 o
  -3  10  18     3925.10     3416.36    222.59 o
  -2  10  18      652.97      711.82    145.07 o
  -1  10  18     5023.96     4609.25    221.91 o
   0  10  18     4096.28     3672.61    235.97 o
 -10  11  18      169.50      -28.42    165.23 o
  -9  11  18     4711.77     4568.64    222.49 o
  -8  11  18    11443.07    10843.71    532.02 o
  -7  11  18      200.72      269.01    143.09 o
  -6  11  18     1972.78     1683.90    175.75 o
  -5  11  18     2147.70     2294.89    195.82 o
  -4  11  18      269.65      187.16    170.65 o
  -3  11  18    15635.68    16162.72    561.18 o
  -2  11  18     3480.88     3236.95    209.22 o
  -1  11  18      125.00      195.59    202.07 o
   0  11  18       14.44       89.16    218.61 o
 -10  12  18      226.79      305.18    276.14 o
  -9  12  18       91.98      152.53    183.10 o
  -8  12  18     4086.70     4056.86    314.98 o
  -7  12  18    17296.42    18441.99    592.72 o
  -6  12  18       84.94      -58.80    174.25 o
  -5  12  18    12849.07    11642.79    485.36 o
  -4  12  18     3042.28     3028.78    210.63 o
  -3  12  18      114.33       99.31    217.89 o
  -2  12  18      270.10      291.08    219.22 o
  -7  13  18    23788.07    24553.06    987.71 o
  -6  13  18    17893.90    17872.07    741.70 o
   0   1  19    25491.64    25364.54    768.79 o
  -1   2  19      166.30      135.77     92.67 o
   0   2  19     1550.31     1731.39    104.83 o
  -2   3  19    11820.21    12044.29    335.88 o
  -1   3  19    10357.71    11192.61    330.68 o
   0   3  19      412.19      290.83     70.19 o
  -3   4  19     1241.68     1264.84     84.24 o
  -2   4  19     3425.85     3584.70    133.10 o
  -1   4  19     1697.29     1698.87     99.92 o
   0   4  19     1304.06     1587.30    100.81 o
  -4   5  19      492.70      668.06     66.34 o
  -3   5  19     8195.29     8792.21    245.90 o
  -2   5  19     6091.26     6072.33    205.29 o
  -1   5  19      396.20      463.96     72.03 o
   0   5  19     2986.00     3387.06    120.16 o
  -5   6  19     7261.45     6994.91    247.93 o
  -4   6  19     6650.06     7107.16    220.64 o
  -3   6  19       19.21      126.41     85.84 o
  -2   6  19     5812.31     5967.39    183.37 o
  -1   6  19     9957.44    10482.46    298.27 o
   0   6  19       13.43      -46.67     77.15 o
  -6   7  19    24999.04    24608.61    622.22 o
  -5   7  19      205.01      334.76     98.30 o
  -4   7  19    10271.13    10228.05    408.32 o
  -3   7  19     7755.28     7262.43    231.58 o
  -2   7  19      154.25      141.39     70.36 o
  -1   7  19    34164.97    35527.58   1240.51 o
   0   7  19    17430.14    17281.40    543.90 o
  -7   8  19      223.27      183.33    106.58 o
  -6   8  19     2398.44     2463.96    143.15 o
  -5   8  19     5520.92     5768.49    195.34 o
  -4   8  19      246.64      204.20     97.31 o
  -3   8  19     4174.57     4168.27    171.79 o
  -2   8  19     3286.97     3514.43    176.69 o
  -1   8  19      205.97      213.97     92.96 o
   0   8  19     1895.40     1820.52    135.56 o
  -8   9  19     1511.55     1428.99    126.63 o
  -7   9  19     5342.43     5283.17    193.05 o
  -6   9  19     1643.37     1976.81    138.35 o
  -5   9  19      620.44      448.73    109.47 o
  -4   9  19      675.72      753.43    114.01 o
  -3   9  19     1268.80     1213.70    132.23 o
  -2   9  19     5560.17     5330.64    236.60 o
  -1   9  19     1102.89      971.07    141.62 o
   0   9  19      474.17      465.33    136.60 o
  -9  10  19     1300.33     1137.61    151.74 o
  -8  10  19      243.73      255.73    125.23 o
  -7  10  19     1769.80     1646.66    143.66 o
  -6  10  19     4391.47     4260.54    192.93 o
  -5  10  19       85.66       81.13    125.45 o
  -4  10  19     4207.35     4144.61    216.82 o
  -3  10  19     1363.81     1249.73    186.79 o
  -2  10  19      265.56      164.50    152.86 o
  -1  10  19     1538.36     1354.21    192.43 o
   0  10  19      399.87      469.92    160.68 o
 -10  11  19      604.89      489.68    274.54 o
  -9  11  19     5136.15     5158.10    301.04 o
  -8  11  19     3596.50     3451.73    214.76 o
  -7  11  19     1147.30     1052.56    180.63 o
  -6  11  19     1297.38      719.30    179.92 o
  -5  11  19     1609.45     1751.32    183.47 o
  -4  11  19     1442.25     1151.41    197.44 o
  -3  11  19     4313.67     4497.84    244.48 o
  -2  11  19     4513.08     4028.02    250.49 o
  -1  11  19      462.77      498.80    224.99 o
   0  11  19      299.53      338.15    235.58 o
  -9  12  19       55.63      215.59    202.63 o
  -8  12  19      465.64      414.74    197.65 o
  -7  12  19     4063.95     3803.99    289.96 o
  -6  12  19      425.65      351.04    186.74 o
  -5  12  19     3428.46     2890.56    269.58 o
  -4  12  19      381.72      280.10    221.08 o
  -3  12  19       48.46       42.52    185.51 o
   0   0  20   196141.00   209113.86  15921.22 o
   0   1  20    21836.52    22055.30    678.48 o
  -1   2  20    11339.94    11895.84    393.29 o
   0   2  20     1917.78     2000.99    119.17 o
  -2   3  20     6023.90     6436.84    207.24 o
  -1   3  20     5729.73     5918.90    187.48 o
   0   3  20    21910.15    23745.26    631.42 o
  -3   4  20     5621.43     5781.64    189.06 o
  -2   4  20    29373.63    31902.96    808.11 o
  -1   4  20     4119.71     4329.78    193.90 o
   0   4  20      919.68      834.22     92.23 o
  -4   5  20     6224.78     6805.15    198.66 o
  -3   5  20    13137.59    13737.38    346.20 o
  -2   5  20    10954.18    11709.07    329.48 o
  -1   5  20     5200.34     5324.68    169.00 o
   0   5  20     3618.97     3767.86    134.62 o
  -5   6  20     4983.11     4905.78    180.31 o
  -4   6  20     3184.80     3485.00    156.37 o
  -3   6  20     3475.20     3883.63    145.84 o
  -2   6  20     2377.45     2388.63    112.42 o
  -1   6  20     5862.97     5768.62    186.02 o
   0   6  20    29920.04    32845.82    824.33 o
  -6   7  20    12819.57    12923.37    394.84 o
  -5   7  20      165.43      221.29    100.91 o
  -4   7  20     5489.10     5588.84    203.50 o
  -3   7  20     4006.64     4123.98    170.75 o
  -2   7  20      176.90      354.93     92.79 o
  -1   7  20    17175.62    17912.10    528.70 o
   0   7  20    13454.01    13978.00    377.16 o
  -7   8  20     2546.38     2486.03    138.43 o
  -6   8  20     2554.02     2470.77    141.43 o
  -5   8  20     5913.14     6649.15    234.88 o
  -4   8  20     9654.07     9716.22    296.86 o
  -3   8  20     4378.50     4405.02    185.07 o
  -2   8  20     3418.27     3653.99    215.35 o
  -1   8  20     2927.58     3309.11    300.31 o
   0   8  20      939.77      713.04    119.17 o
  -8   9  20      594.72      381.10    172.10 o
  -7   9  20      880.56      902.40    128.10 o
  -6   9  20     1075.42     1039.37    135.79 o
  -5   9  20     2147.32     1937.73    145.43 o
  -4   9  20     1939.91     1647.09    132.08 o
  -3   9  20      889.59      685.21    133.35 o
  -2   9  20      717.44      537.94    137.04 o
  -1   9  20      433.56       97.93    130.46 o
   0   9  20     2769.92     2830.18    192.20 o
  -9  10  20     1044.52      990.64    161.37 o
  -8  10  20     1571.97     1326.21    213.69 o
  -7  10  20     2577.33     2757.85    227.60 o
  -6  10  20     2129.42     2200.43    151.04 o
  -5  10  20      249.94      395.42    130.89 o
  -4  10  20     1959.91     1582.70    149.76 o
  -3  10  20     2344.42     2391.32    201.47 o
  -2  10  20     1882.98     1943.26    181.24 o
  -1  10  20     1126.53     1109.29    220.13 o
   0  10  20     1069.02      736.90    192.99 o
 -10  11  20     3333.11     3750.34    319.53 o
  -9  11  20     4698.95     4511.02    263.81 o
  -8  11  20     4994.39     4628.71    287.67 o
  -7  11  20      273.74      221.66    166.10 o
  -6  11  20     1125.53     1240.86    204.67 o
  -5  11  20     1437.63     1478.12    173.85 o
  -4  11  20      335.31      297.07    167.42 o
  -3  11  20     6257.09     6224.19    308.20 o
  -2  11  20     4097.90     4269.08    259.11 o
  -1  11  20     3130.85     3397.64    274.36 o
  -8  12  20      912.77      839.63    263.21 o
  -7  12  20     2989.89     3205.04    221.22 o
  -6  12  20      411.14      824.54    255.68 o
  -5  12  20     2270.02     1872.06    205.99 o
  -4  12  20      828.98      851.47    230.59 o
   0   1  21     8430.52     8782.03    323.87 o
  -1   2  21     3236.32     3462.72    175.78 o
   0   2  21     2780.74     2813.69    173.13 o
  -2   3  21     1843.45     1779.15    110.87 o
  -1   3  21     2522.69     2449.15    160.53 o
   0   3  21     5251.52     5481.90    195.16 o
  -3   4  21      701.80      807.36     93.63 o
  -2   4  21   205998.88   218380.69   5079.48 o
  -1   4  21      523.85      638.06     89.61 o
   0   4  21      163.14      272.48     77.58 o
  -4   5  21     8431.24     8990.95    266.00 o
  -3   5  21     1233.90     1348.57     94.90 o
  -2   5  21     1606.93     1376.79    119.92 o
  -1   5  21     6174.50     6302.11    212.08 o
   0   5  21     2144.78     2128.75    122.39 o
  -5   6  21     3360.21     3044.39    142.27 o
  -4   6  21     1463.52     1495.74    118.27 o
  -3   6  21     5907.26     6362.19    232.56 o
  -2   6  21     1838.95     1848.59    100.99 o
  -1   6  21     3718.03     3470.96    142.80 o
   0   6  21      692.64      686.86    118.20 o
  -6   7  21     3128.59     2999.83    155.98 o
  -5   7  21     2904.85     3294.32    171.39 o
  -4   7  21      445.51      480.60    107.06 o
  -3   7  21      333.73      213.82    101.72 o
  -2   7  21     2125.03     1899.46    139.90 o
  -1   7  21     3892.34     4355.80    197.51 o
   0   7  21     2252.08     2208.05    135.69 o
  -7   8  21      676.19      613.73    134.12 o
  -6   8  21     2414.72     2238.93    144.45 o
  -5   8  21     1457.13     1357.71    128.30 o
  -4   8  21    44938.10    47352.59   1161.56 o
  -3   8  21     1873.46     2367.80    166.58 o
  -2   8  21     3176.27     3499.02    195.81 o
  -1   8  21      494.23      654.88    138.92 o
   0   8  21     1405.12     1265.25    177.27 o
  -8   9  21      609.87      372.34    127.28 o
  -7   9  21      768.40      799.58    173.53 o
  -6   9  21    25598.75    26612.28    738.90 o
  -5   9  21      824.37      800.30    128.81 o
  -4   9  21      604.88      258.55    123.62 o
  -3   9  21    18849.93    18281.63    662.21 o
  -2   9  21      713.51      413.66    170.66 o
  -1   9  21      810.19     1011.25    171.00 o
   0   9  21     5532.13     5505.86    305.24 o
  -9  10  21      580.33      900.75    178.52 o
  -8  10  21    15166.05    13673.73    614.18 o
  -7  10  21      384.34      468.30    141.43 o
  -6  10  21       13.89       31.37    137.77 o
  -5  10  21     8578.09     9316.21    323.51 o
  -4  10  21       16.84       73.02    130.74 o
  -3  10  21      444.12      498.73    155.09 o
  -2  10  21    14047.95    13771.34    443.84 o
  -1  10  21      425.94      711.15    172.76 o
   0  10  21      478.58      561.88    196.40 o
  -9  11  21      643.12      403.70    228.95 o
  -8  11  21      735.06      281.52    209.39 o
  -7  11  21    12901.40    11807.26    422.47 o
  -6  11  21      300.00      334.65    184.41 o
  -5  11  21      231.33       23.42    176.01 o
  -4  11  21    17285.57    18482.49    577.14 o
  -3  11  21      711.09      218.71    208.38 o
  -2  11  21      810.36      786.87    249.20 o
   0   0  22    23418.68    23754.01   1985.37 o
   0   1  22     6465.73     6676.71    270.66 o
  -1   2  22    14538.41    14786.66    490.96 o
   0   2  22     1162.48     1364.38    128.25 o
  -2   3  22     3303.29     3656.13    166.18 o
  -1   3  22     3858.14     4110.98    172.10 o
   0   3  22      306.19      453.07     95.12 o
  -3   4  22    38551.45    41210.71   1040.58 o
  -2   4  22    20951.46    21381.88    669.26 o
  -1   4  22    30067.12    31331.48    837.79 o
   0   4  22      640.49      642.68     90.91 o
  -4   5  22    12989.95    13933.54    390.43 o
  -3   5  22    31279.52    33134.38    910.35 o
  -2   5  22    28601.14    30451.34    810.07 o
  -1   5  22    11480.88    11471.62    329.93 o
   0   5  22       17.19      130.16     91.50 o
  -5   6  22     5793.51     5868.16    203.76 o
  -4   6  22     6370.49     6018.01    230.35 o
  -3   6  22      505.58      559.00    118.42 o
  -2   6  22     8191.61     8809.54    248.25 o
  -1   6  22     4444.14     4531.74    221.85 o
   0   6  22      821.94      878.15    139.17 o
  -6   7  22     4864.77     5120.86    200.92 o
  -5   7  22     1404.08     1452.47    134.99 o
  -4   7  22      867.93      974.41    114.82 o
  -3   7  22      691.74      764.48    113.05 o
  -2   7  22     1032.80      934.10    134.91 o
  -1   7  22     3654.66     3781.62    200.26 o
   0   7  22       20.30       59.80    151.62 o
  -7   8  22     1664.20     1735.21    168.04 o
  -6   8  22     3519.90     3589.04    179.45 o
  -5   8  22    13258.69    13676.32    431.11 o
  -4   8  22     7965.93     7435.44    257.30 o
  -3   8  22     9732.75     8822.02    319.29 o
  -2   8  22     3836.62     3937.69    213.64 o
  -1   8  22     1239.68     1101.43    170.07 o
   0   8  22       26.92       13.62    147.04 o
  -8   9  22      622.44      524.08    167.03 o
  -7   9  22     2801.40     2519.17    181.17 o
  -6   9  22     3285.08     3055.86    182.45 o
  -5   9  22    26986.41    26915.60   1025.87 o
  -4   9  22    20113.34    18634.57    624.96 o
  -3   9  22     2821.22     2950.92    196.45 o
  -2   9  22     3822.79     4148.05    249.19 o
  -1   9  22      812.19      636.62    175.23 o
   0   9  22     2840.07     2812.63    253.03 o
  -9  10  22    13659.46    14107.85    590.13 o
  -8  10  22      309.59      299.40    183.47 o
  -7  10  22     2040.49     1517.46    166.04 o
  -6  10  22     1835.99     1901.38    196.35 o
  -5  10  22       25.83       58.10    140.71 o
  -4  10  22     2071.47     1664.27    176.90 o
  -3  10  22     2704.47     2717.62    200.16 o
  -2  10  22      421.39      654.21    186.32 o
  -1  10  22    10012.61     9555.48    546.32 o
  -8  11  22     6549.93     6607.17    512.63 o
  -7  11  22     2782.92     2625.45    251.19 o
  -6  11  22      155.37      109.35    185.91 o
  -5  11  22      199.60      220.29    184.78 o
  -4  11  22     3054.13     3257.31    243.78 o
  -3  11  22     8749.41     9024.79    368.66 o
   0   1  23     2013.29     1996.27    156.33 o
  -1   2  23     2625.99     3061.27    167.99 o
   0   2  23      423.19      340.12    103.82 o
  -2   3  23     2254.88     2444.77    145.50 o
  -1   3  23     2772.93     2741.94    152.98 o
   0   3  23       10.54        2.10     87.59 o
  -3   4  23    61210.94    63364.14   1553.87 o
  -2   4  23     2926.33     2993.64    227.17 o
  -1   4  23    46914.44    47680.67   1292.09 o
   0   4  23      320.67      197.47     98.58 o
  -4   5  23      286.73      419.31    102.30 o
  -3   5  23    41719.55    44175.64   1185.11 o
  -2   5  23    38416.91    40734.62    988.31 o
  -1   5  23      376.37      427.55     94.18 o
   0   5  23      668.99      813.12    133.26 o
  -5   6  23     6947.42     7204.07    258.14 o
  -4   6  23     7288.74     7558.08    296.14 o
  -3   6  23        3.99      -15.35    114.34 o
  -2   6  23     9935.86    10237.86    355.53 o
  -1   6  23     5309.08     4212.58    257.72 o
   0   6  23       30.35     -127.47    127.47 o
  -6   7  23     9295.20     9527.11    294.55 o
  -5   7  23       93.17      202.66    118.75 o
  -4   7  23     5097.34     5118.48    217.97 o
  -3   7  23     4042.97     3972.90    185.29 o
  -2   7  23       84.71       98.96    127.90 o
  -1   7  23     6965.99     7075.09    287.51 o
   0   7  23      271.80      317.92    151.74 o
  -7   8  23        5.01      113.32    167.08 o
  -6   8  23      892.99      818.86    134.30 o
  -5   8  23    14461.96    15441.65    463.17 o
  -4   8  23      126.82      279.84    121.65 o
  -3   8  23    10695.30    10228.96    455.28 o
  -2   8  23      877.96      442.26    143.94 o
  -1   8  23        5.95     -152.08    152.08 o
   0   8  23      230.07      331.69    172.80 o
  -8   9  23      495.12      458.71    181.21 o
  -7   9  23     2370.65     2032.37    226.23 o
  -6   9  23      679.14      776.48    146.68 o
  -5   9  23    41470.32    43815.86   1604.82 o
  -4   9  23    31521.76    29946.27    882.16 o
  -3   9  23      549.67      423.77    155.99 o
  -2   9  23     3244.04     2997.09    202.50 o
  -1   9  23      484.22      702.34    198.85 o
   0   9  23        3.30      -41.51    190.22 o
  -8  10  23       85.29      148.98    201.97 o
  -7  10  23     5370.33     4565.24    285.76 o
  -6  10  23      381.42      361.08    163.85 o
  -5  10  23        1.81      239.03    162.33 o
  -4  10  23      485.21      647.97    158.43 o
  -3  10  23     7325.04     7482.52    323.85 o
  -2  10  23       93.09      364.00    199.64 o
   0   0  24      502.26      547.39    293.64 o
   0   1  24     7206.83     7060.02    291.81 o
  -1   2  24      346.22      272.77    128.53 o
   0   2  24      650.29      733.51    124.34 o
  -2   3  24     2723.57     2964.35    158.22 o
  -1   3  24     2778.30     2928.90    161.32 o
   0   3  24      294.02      325.37    112.01 o
  -3   4  24    14356.26    14390.26    465.59 o
  -2   4  24      185.23      123.58    110.92 o
  -1   4  24    10991.77    11209.95    356.97 o
   0   4  24     1885.56     1857.09    128.43 o
  -4   5  24      213.58      309.14    123.21 o
  -3   5  24     1609.96     1658.86    135.54 o
  -2   5  24     2150.07     2562.64    161.20 o
  -1   5  24      192.23      135.09     92.76 o
   0   5  24    11087.13    11664.84    378.34 o
  -5   6  24     4605.14     4511.82    207.57 o
  -4   6  24     2366.72     2336.22    158.75 o
  -3   6  24      395.55      351.79    132.09 o
  -2   6  24     2055.66     2108.10    166.98 o
  -1   6  24     6292.72     6292.21    269.47 o
   0   6  24      158.50      255.07    147.44 o
  -6   7  24     3518.48     3190.40    198.45 o
  -5   7  24       13.51      202.59    137.47 o
  -4   7  24     3692.69     3415.06    187.97 o
  -3   7  24     2828.35     2718.54    287.02 o
  -2   7  24        9.87      -41.53    152.84 o
  -1   7  24     4791.98     5417.62    252.14 o
   0   7  24     7470.41     7682.09    308.42 o
  -7   8  24      117.85       38.97    163.15 o
  -6   8  24      735.08      753.40    147.83 o
  -5   8  24      960.78      932.42    148.35 o
  -4   8  24      335.46      461.41    134.25 o
  -3   8  24     1244.75     1078.12    196.26 o
  -2   8  24      992.58      719.73    156.82 o
  -1   8  24      149.96      342.41    184.10 o
   0   8  24     4700.94     3970.93    233.84 o
  -8   9  24      954.14      768.96    205.52 o
  -7   9  24     2651.35     2353.96    231.70 o
  -6   9  24      377.12      223.13    153.77 o
  -5   9  24     9747.11     9113.21    474.23 o
  -4   9  24     7587.60     6159.35    313.61 o
  -3   9  24      419.87      406.54    180.60 o
  -2   9  24     2346.22     2274.91    205.06 o
  -1   9  24      735.44      575.80    190.03 o
  -7  10  24     1326.45     1048.17    229.18 o
  -6  10  24      832.53     1029.11    177.16 o
  -5  10  24      102.21      657.30    169.10 o
  -4  10  24     1048.19      958.73    189.25 o
  -3  10  24     1685.63     1607.47    180.80 o
   0   1  25     8076.02     7682.32    303.63 o
  -1   2  25    13452.42    14556.73    429.51 o
   0   2  25      305.53      418.35    120.36 o
  -2   3  25     5429.19     5599.06    214.03 o
  -1   3  25     6203.53     5949.50    232.64 o
   0   3  25       38.72      230.94    117.66 o
  -3   4  25    24030.95    23625.65    640.43 o
  -2   4  25    17871.08    18339.36    535.46 o
  -1   4  25    17563.55    17752.68    618.86 o
   0   4  25      741.36      885.08    121.67 o
  -4   5  25     3900.26     3875.49    192.42 o
  -3   5  25     7172.56     7348.91    305.35 o
  -2   5  25     9830.70    10248.41    359.77 o
  -1   5  25     4016.34     4076.00    171.80 o
   0   5  25     1522.58     1892.00    169.96 o
  -5   6  25     4007.80     3948.34    206.22 o
  -4   6  25     3093.40     3199.92    199.06 o
  -3   6  25       81.52       75.32    128.96 o
  -2   6  25     3063.85     3168.60    196.19 o
  -1   6  25     5079.63     5345.17    255.74 o
   0   6  25      368.12      473.68    157.18 o
  -6   7  25     7204.84     7482.15    381.97 o
  -5   7  25      830.08      760.31    155.33 o
  -4   7  25     2552.24     2574.83    203.68 o
  -3   7  25     1995.83     2101.81    199.28 o
  -2   7  25      740.08      765.00    167.53 o
  -1   7  25     9820.72     9856.10    371.97 o
   0   7  25     7881.67     7416.29    306.64 o
  -7   8  25      186.22      123.75    171.71 o
  -6   8  25     2064.53     2261.07    276.47 o
  -5   8  25       14.77       37.08    155.69 o
  -4   8  25     1747.85     1902.72    177.33 o
  -3   8  25       11.63      179.30    177.31 o
  -2   8  25     1858.43     1440.72    183.97 o
  -1   8  25      190.92      170.71    199.43 o
   0   8  25      706.50      700.30    206.60 o
  -7   9  25     1604.05     1328.30    247.41 o
  -6   9  25      408.29      466.77    185.32 o
  -5   9  25    18177.72    18932.73    621.92 o
  -4   9  25    13514.14    11697.38    555.81 o
  -3   9  25      308.29      182.28    167.32 o
  -2   9  25     1651.82     1676.11    236.48 o
   0   0  26   260836.59   259284.44  18517.73 o
   0   1  26       30.14      157.77    179.96 o
  -1   2  26     2397.44     2186.42    151.41 o
   0   2  26      315.61      355.66    137.19 o
  -2   3  26     1273.50     1408.82    157.07 o
  -1   3  26     1742.44     1784.79    155.73 o
   0   3  26     1463.32     1743.86    145.86 o
  -3   4  26     4404.52     4314.11    187.22 o
  -2   4  26    71098.91    72376.94   1984.15 o
  -1   4  26     3323.68     2973.81    171.26 o
   0   4  26       12.33      -43.70    116.01 o
  -4   5  26    11801.84    11907.65    427.54 o
  -3   5  26     1382.77     1510.17    156.84 o
  -2   5  26     1607.40     1630.83    161.85 o
  -1   5  26     8956.07     8816.87    364.08 o
   0   5  26      304.20      372.79    197.64 o
  -5   6  26      116.82       98.69    142.15 o
  -4   6  26     1007.08      945.75    161.88 o
  -3   6  26     4849.33     4926.36    257.62 o
  -2   6  26      770.51      836.52    171.10 o
  -1   6  26       88.12      142.44    150.96 o
   0   6  26    58470.87    59142.01   1711.35 o
  -6   7  26       35.52      -12.14    234.94 o
  -5   7  26     6963.71     6537.04    283.54 o
  -4   7  26     1119.15      800.16    159.35 o
  -3   7  26      967.02     1220.00    195.06 o
  -2   7  26     8480.16     8321.57    346.81 o
  -1   7  26       41.99      148.37    180.14 o
   0   7  26      203.18      263.75    192.16 o
  -7   8  26     8820.33     8050.20    389.29 o
  -6   8  26     1085.81     1117.50    189.05 o
  -5   8  26      559.62      599.66    173.40 o
  -4   8  26    25351.33    24340.46    819.61 o
  -3   8  26      499.49      469.89    205.39 o
  -2   8  26      791.83      407.81    191.67 o
  -1   8  26    11952.90    11587.91    419.82 o
  -5   9  26     2285.65     2108.44    205.12 o
  -4   9  26     1748.83     1308.25    206.26 o
   0   1  27    23273.22    22808.77    682.14 o
  -1   2  27     8474.12     8394.69    306.02 o
   0   2  27       38.56      113.77    139.35 o
  -2   3  27      218.04      280.58    134.72 o
  -1   3  27      260.92      383.49    131.91 o
   0   3  27       40.46       84.51    127.07 o
  -3   4  27     5139.13     5105.99    238.11 o
  -2   4  27     4356.80     4156.30    205.51 o
  -1   4  27     4926.08     4762.80    216.11 o
   0   4  27     2975.30     3199.38    193.44 o
  -4   5  27     1470.53     1483.54    172.92 o
  -3   5  27     3546.45     3247.01    230.71 o
  -2   5  27     3802.28     3730.25    209.18 o
  -1   5  27     1611.49     1618.66    183.49 o
   0   5  27      105.77      -10.10    161.37 o
  -5   6  27     4952.28     4382.33    280.49 o
  -4   6  27      846.47      710.85    149.58 o
  -3   6  27       55.65      -78.76    169.21 o
  -2   6  27      829.47      953.76    183.47 o
  -1   6  27     6126.90     6148.68    273.51 o
   0   6  27       47.11      244.19    185.03 o
  -6   7  27    19604.83    17756.57    902.76 o
  -5   7  27      719.26      903.98    203.46 o
  -4   7  27     1348.81     1335.79    188.30 o
  -3   7  27     1133.25     1025.02    220.14 o
  -2   7  27      719.50      918.13    225.33 o
  -1   7  27    25940.54    25829.84    739.03 o
   0   7  27    16489.51    16256.37    569.23 o
  -5   8  27     1341.10     1117.63    184.49 o
  -4   8  27       46.46       99.21    178.14 o
  -3   8  27     1506.53     1601.35    237.44 o
   0   0  28       35.62      773.96    448.42 o
   0   1  28    32301.04    30827.07    912.66 o
  -1   2  28      915.93      667.06    124.99 o
   0   2  28      202.54       62.50    129.12 o
  -2   3  28       62.48      225.43    176.20 o
  -1   3  28       81.24      246.11    132.91 o
   0   3  28     1007.28     1236.30    160.55 o
  -3   4  28     5673.88     5389.64    271.65 o
  -2   4  28        5.89       35.27    146.04 o
  -1   4  28     6942.08     6539.68    258.91 o
   0   4  28     7972.01     8004.69    327.45 o
  -4   5  28      187.72      164.78    198.35 o
  -3   5  28     3552.75     2961.88    213.77 o
  -2   5  28     4331.32     3805.34    239.09 o
  -1   5  28      231.91       93.09    203.79 o
   0   5  28      422.31      510.42    198.41 o
  -5   6  28     8177.78     7951.72    426.80 o
  -4   6  28     2806.24     2608.65    204.00 o
  -3   6  28      256.76      163.07    159.62 o
  -2   6  28     2455.30     2217.09    232.58 o
  -1   6  28    10653.86    10494.82    409.49 o
   0   6  28      598.15      444.06    191.90 o
  -5   7  28       86.50      154.45    226.54 o
  -4   7  28     3601.79     3404.04    229.79 o
  -3   7  28     3285.35     3088.10    279.20 o
  -2   7  28      113.20      246.52    241.74 o
   0   1  29      431.72      264.88    143.39 o
  -1   2  29       47.32     -113.72    162.78 o
   0   2  29      208.34       78.50    145.52 o
  -2   3  29     9950.72     9697.48    344.70 o
  -1   3  29     8125.89     7843.62    303.74 o
   0   3  29       47.75     -148.86    148.86 o
  -3   4  29     6546.41     6557.13    292.18 o
  -2   4  29     1565.85     1290.27    173.13 o
  -1   4  29     5290.08     4847.68    329.00 o
   0   4  29      738.26      443.60    228.28 o
  -4   5  29      101.29      274.33    213.06 o
  -3   5  29    13038.13    12882.43    423.13 o
  -2   5  29    10839.12    10470.18    393.87 o
  -1   5  29       89.43      -60.38    191.18 o
   0   5  29      169.03      -90.19    208.52 o
  -4   6  29     2452.65     2166.49    227.72 o
  -3   6  29      191.73       53.71    204.12 o
  -2   6  29     2725.37     2557.67    244.03 o
   0   0  30     1538.60     1497.11    459.67 o
   0   1  30     5364.81     5061.70    231.92 o
  -1   2  30     6125.01     5610.27    237.76 o
   0   2  30       23.41       84.02    153.42 o
  -2   3  30     6080.00     5543.68    264.33 o
  -1   3  30     5178.47     4935.29    233.44 o
   0   3  30     2030.53     1928.86    205.18 o
  -3   4  30     7252.28     6647.55    319.63 o
  -2   4  30     2624.06     2526.41    204.38 o
  -1   4  30     5436.95     4987.93    317.18 o
   0   4  30       44.04      245.64    203.78 o
  -3   5  30    16577.54    16088.25    537.34 o
  -2   5  30    12944.56    12447.94    533.24 o
   0   1  31      631.43      449.35    180.97 o
  -1   2  31     2253.16     2331.19    188.27 o
   0   2  31        1.08      294.13    199.45 o
  -2   3  31     1306.23     1216.70    188.93 o
  -1   3  31     1086.08     1122.81    207.46 o
 
